# Supplementary material for: Exploring chamazulene as a novel therapeutic agent for breast cancer in silico and in vitro: apoptosis induction, cell cycle regulation, and antimetastatic effects
Source: Front Pharmacol. 2025 Oct 3;16:1680615. doi: 10.3389/fphar.2025.1680615 (PMC12531213; doi:10.3389/fphar.2025.1680615)
Supplement: Supplementary file 1 [file Table2.xlsx]

## Sheet: GeneCards-SearchResults
Gene Symbol	Description	Category	Uniprot ID	Gifts	GC Id	Relevance score	GeneCards Link
BRCA2	BRCA2 DNA Repair Associated	Protein Coding	P51587	61	GC13P032315	611.043	https://www.genecards.org/cgi-bin/carddisp.pl?gene=BRCA2
BRCA1	BRCA1 DNA Repair Associated	Protein Coding	P38398	63	GC17M043044	577.082	https://www.genecards.org/cgi-bin/carddisp.pl?gene=BRCA1
ATM	ATM Serine/Threonine Kinase	Protein Coding	Q13315	66	GC11P108223	462.583	https://www.genecards.org/cgi-bin/carddisp.pl?gene=ATM
PALB2	Partner And Localizer Of BRCA2	Protein Coding	Q86YC2	57	GC16M023603	401.676	https://www.genecards.org/cgi-bin/carddisp.pl?gene=PALB2
CHEK2	Checkpoint Kinase 2	Protein Coding	O96017	67	GC22M028687	367.642	https://www.genecards.org/cgi-bin/carddisp.pl?gene=CHEK2
BRIP1	BRCA1 Interacting DNA Helicase 1	Protein Coding	Q9BX63	62	GC17M061679	367.629	https://www.genecards.org/cgi-bin/carddisp.pl?gene=BRIP1
BARD1	BRCA1 Associated RING Domain 1	Protein Coding	Q99728	60	GC02M214725	327.55	https://www.genecards.org/cgi-bin/carddisp.pl?gene=BARD1
CDH1	Cadherin 1	Protein Coding	P12830	62	GC16P068737	308.877	https://www.genecards.org/cgi-bin/carddisp.pl?gene=CDH1
TP53	Tumor Protein P53	Protein Coding	P04637	66	GC17M007661	291.929	https://www.genecards.org/cgi-bin/carddisp.pl?gene=TP53
C11orf65	Chromosome 11 Open Reading Frame 65	Protein Coding	Q8NCR3	43	GC11M108308	289.688	https://www.genecards.org/cgi-bin/carddisp.pl?gene=C11orf65
MSH6	MutS Homolog 6	Protein Coding	P52701	61	GC02P047695	249.685	https://www.genecards.org/cgi-bin/carddisp.pl?gene=MSH6
MSH2	MutS Homolog 2	Protein Coding	P43246	61	GC02P047403	243.861	https://www.genecards.org/cgi-bin/carddisp.pl?gene=MSH2
MLH1	MutL Homolog 1	Protein Coding	P40692	62	GC03P036993	235.78	https://www.genecards.org/cgi-bin/carddisp.pl?gene=MLH1
LOC126862571	BRD4-Independent Group 4 Enhancer GRCh37_chr17:41243136-41244335	Functional Element		11	GC17P146684	217.997	https://www.genecards.org/cgi-bin/carddisp.pl?gene=LOC126862571
APC	APC Regulator Of WNT Signaling Pathway	Protein Coding	P25054	62	GC05P112707	217.58	https://www.genecards.org/cgi-bin/carddisp.pl?gene=APC
PMS2	PMS1 Homolog 2, Mismatch Repair System Component	Protein Coding	P54278	62	GC07M005973	210.434	https://www.genecards.org/cgi-bin/carddisp.pl?gene=PMS2
PTEN	Phosphatase And Tensin Homolog	Protein Coding	P60484	65	GC10P120068	203.754	https://www.genecards.org/cgi-bin/carddisp.pl?gene=PTEN
RAD51D	RAD51 Paralog D	Protein Coding	O75771	53	GC17M035092	195.913	https://www.genecards.org/cgi-bin/carddisp.pl?gene=RAD51D
EGFR	Epidermal Growth Factor Receptor	Protein Coding	P00533	68	GC07P055019	190.52	https://www.genecards.org/cgi-bin/carddisp.pl?gene=EGFR
ERBB2	Erb-B2 Receptor Tyrosine Kinase 2	Protein Coding	P04626	68	GC17P039687	179.359	https://www.genecards.org/cgi-bin/carddisp.pl?gene=ERBB2
RAD50	RAD50 Double Strand Break Repair Protein	Protein Coding	Q92878	63	GC05P132556	175.831	https://www.genecards.org/cgi-bin/carddisp.pl?gene=RAD50
RAD51C	RAD51 Paralog C	Protein Coding	O43502	56	GC17P058692	175.27	https://www.genecards.org/cgi-bin/carddisp.pl?gene=RAD51C
RAD51L3-RFFL	RAD51L3-RFFL Readthrough	RNA Gene		18	GC17M035009	174.111	https://www.genecards.org/cgi-bin/carddisp.pl?gene=RAD51L3-RFFL
NF1	Neurofibromin 1	Protein Coding	P21359	61	GC17P031094	173.043	https://www.genecards.org/cgi-bin/carddisp.pl?gene=NF1
AXIN2	Axin 2	Protein Coding	Q9Y2T1	63	GC17M065528	170.287	https://www.genecards.org/cgi-bin/carddisp.pl?gene=AXIN2
NBN	Nibrin	Protein Coding	O60934	61	GC08M089933	167.617	https://www.genecards.org/cgi-bin/carddisp.pl?gene=NBN
POLD1	DNA Polymerase Delta 1, Catalytic Subunit	Protein Coding	P28340	60	GC19P143352	166.436	https://www.genecards.org/cgi-bin/carddisp.pl?gene=POLD1
PIK3CA	Phosphatidylinositol-4,5-Bisphosphate 3-Kinase Catalytic Subunit Alpha	Protein Coding	P42336	66	GC03P179148	164.212	https://www.genecards.org/cgi-bin/carddisp.pl?gene=PIK3CA
POLE	DNA Polymerase Epsilon, Catalytic Subunit	Protein Coding	Q07864	61	GC12M132808	161.046	https://www.genecards.org/cgi-bin/carddisp.pl?gene=POLE
STK11	Serine/Threonine Kinase 11	Protein Coding	Q15831	63	GC19P001177	160.476	https://www.genecards.org/cgi-bin/carddisp.pl?gene=STK11
ESR1	Estrogen Receptor 1	Protein Coding	P03372	67	GC06P151656	160.251	https://www.genecards.org/cgi-bin/carddisp.pl?gene=ESR1
DICER1	Dicer 1, Ribonuclease III	Protein Coding	Q9UPY3	61	GC14M095086	154.607	https://www.genecards.org/cgi-bin/carddisp.pl?gene=DICER1
CDKN2A	Cyclin Dependent Kinase Inhibitor 2A	Protein Coding	Q8N726	64	GC09M021967	151.474	https://www.genecards.org/cgi-bin/carddisp.pl?gene=CDKN2A
MUTYH	MutY DNA Glycosylase	Protein Coding	Q9UIF7	58	GC01M045329	149.953	https://www.genecards.org/cgi-bin/carddisp.pl?gene=MUTYH
MET	MET Proto-Oncogene, Receptor Tyrosine Kinase	Protein Coding	P08581	67	GC07P116672	145.104	https://www.genecards.org/cgi-bin/carddisp.pl?gene=MET
KRAS	KRAS Proto-Oncogene, GTPase	Protein Coding	P01116	66	GC12M034710	140.152	https://www.genecards.org/cgi-bin/carddisp.pl?gene=KRAS
SMAD4	SMAD Family Member 4	Protein Coding	Q13485	66	GC18P051028	139.992	https://www.genecards.org/cgi-bin/carddisp.pl?gene=SMAD4
RET	Ret Proto-Oncogene	Protein Coding	P07949	67	GC10P051689	139.177	https://www.genecards.org/cgi-bin/carddisp.pl?gene=RET
BLM	BLM RecQ Like Helicase	Protein Coding	P54132	63	GC15P090717	139.034	https://www.genecards.org/cgi-bin/carddisp.pl?gene=BLM
RB1	RB Transcriptional Corepressor 1	Protein Coding	P06400	61	GC13P048303	138.199	https://www.genecards.org/cgi-bin/carddisp.pl?gene=RB1
ALK	ALK Receptor Tyrosine Kinase	Protein Coding	Q9UM73	64	GC02M029199	136.558	https://www.genecards.org/cgi-bin/carddisp.pl?gene=ALK
MRE11	MRE11 Homolog, Double Strand Break Repair Nuclease	Protein Coding	P49959	61	GC11M137118	134.429	https://www.genecards.org/cgi-bin/carddisp.pl?gene=MRE11
AKT1	AKT Serine/Threonine Kinase 1	Protein Coding	P31749	66	GC14M104769	133.439	https://www.genecards.org/cgi-bin/carddisp.pl?gene=AKT1
TSC2	TSC Complex Subunit 2	Protein Coding	P49815	64	GC16P112285	131.965	https://www.genecards.org/cgi-bin/carddisp.pl?gene=TSC2
BAP1	BRCA1 Associated Deubiquitinase 1	Protein Coding	Q92560	60	GC03M052401	130.602	https://www.genecards.org/cgi-bin/carddisp.pl?gene=BAP1
SMARCA4	SWI/SNF Related BAF Chromatin Remodeling Complex Subunit ATPase 4	Protein Coding	P51532	64	GC19P142240	129.705	https://www.genecards.org/cgi-bin/carddisp.pl?gene=SMARCA4
BRAF	B-Raf Proto-Oncogene, Serine/Threonine Kinase	Protein Coding	P15056	67	GC07M140788	129.438	https://www.genecards.org/cgi-bin/carddisp.pl?gene=BRAF
PTCH1	Patched 1	Protein Coding	Q13635	64	GC09M095442	127.84	https://www.genecards.org/cgi-bin/carddisp.pl?gene=PTCH1
KIT	KIT Proto-Oncogene, Receptor Tyrosine Kinase	Protein Coding	P10721	66	GC04P054657	126.589	https://www.genecards.org/cgi-bin/carddisp.pl?gene=KIT
MSH3	MutS Homolog 3	Protein Coding	P20585	56	GC05P080654	126.189	https://www.genecards.org/cgi-bin/carddisp.pl?gene=MSH3
FANCC	FA Complementation Group C	Protein Coding	Q00597	60	GC09M095099	121.727	https://www.genecards.org/cgi-bin/carddisp.pl?gene=FANCC
BMPR1A	Bone Morphogenetic Protein Receptor Type 1A	Protein Coding	P36894	64	GC10P120012	120.675	https://www.genecards.org/cgi-bin/carddisp.pl?gene=BMPR1A
CTNNB1	Catenin Beta 1	Protein Coding	P35222	66	GC03P041194	120.113	https://www.genecards.org/cgi-bin/carddisp.pl?gene=CTNNB1
EPCAM	Epithelial Cell Adhesion Molecule	Protein Coding	P16422	61	GC02P047345	119.975	https://www.genecards.org/cgi-bin/carddisp.pl?gene=EPCAM
CDK4	Cyclin Dependent Kinase 4	Protein Coding	P11802	67	GC12M060215	116.939	https://www.genecards.org/cgi-bin/carddisp.pl?gene=CDK4
TSC1	TSC Complex Subunit 1	Protein Coding	Q92574	61	GC09M132891	116.804	https://www.genecards.org/cgi-bin/carddisp.pl?gene=TSC1
AR	Androgen Receptor	Protein Coding	P10275	65	GC0XP067544	115.097	https://www.genecards.org/cgi-bin/carddisp.pl?gene=AR
FGFR2	Fibroblast Growth Factor Receptor 2	Protein Coding	P21802	69	GC10M121478	112.829	https://www.genecards.org/cgi-bin/carddisp.pl?gene=FGFR2
CCND1	Cyclin D1	Protein Coding	P24385	66	GC11P069641	112.8	https://www.genecards.org/cgi-bin/carddisp.pl?gene=CCND1
MEN1	Menin 1	Protein Coding	O00255	58	GC11M064803	110.236	https://www.genecards.org/cgi-bin/carddisp.pl?gene=MEN1
HRAS	HRas Proto-Oncogene, GTPase	Protein Coding	P01112	65	GC11M013956	109.965	https://www.genecards.org/cgi-bin/carddisp.pl?gene=HRAS
SDHA	Succinate Dehydrogenase Complex Flavoprotein Subunit A	Protein Coding	P31040	61	GC05P000238	107.484	https://www.genecards.org/cgi-bin/carddisp.pl?gene=SDHA
ATR	ATR Serine/Threonine Kinase	Protein Coding	Q13535	67	GC03M142449	107.448	https://www.genecards.org/cgi-bin/carddisp.pl?gene=ATR
CTNNA1	Catenin Alpha 1	Protein Coding	P35221	60	GC05P138774	107.313	https://www.genecards.org/cgi-bin/carddisp.pl?gene=CTNNA1
MYC	MYC Proto-Oncogene, BHLH Transcription Factor	Protein Coding	P01106	66	GC08P127735	106.318	https://www.genecards.org/cgi-bin/carddisp.pl?gene=MYC
TERT	Telomerase Reverse Transcriptase	Protein Coding	O14746	64	GC05M001253	105.964	https://www.genecards.org/cgi-bin/carddisp.pl?gene=TERT
FH	Fumarate Hydratase	Protein Coding	P07954	59	GC01M241499	105.555	https://www.genecards.org/cgi-bin/carddisp.pl?gene=FH
SDHB	Succinate Dehydrogenase Complex Iron Sulfur Subunit B	Protein Coding	P21912	61	GC01M021192	103.992	https://www.genecards.org/cgi-bin/carddisp.pl?gene=SDHB
PDGFRA	Platelet Derived Growth Factor Receptor Alpha	Protein Coding	P16234	66	GC04P054229	102.428	https://www.genecards.org/cgi-bin/carddisp.pl?gene=PDGFRA
RAD51	RAD51 Recombinase	Protein Coding	Q06609	64	GC15P040694	100.505	https://www.genecards.org/cgi-bin/carddisp.pl?gene=RAD51
H19	H19 Imprinted Maternally Expressed Transcript	RNA Gene		36	GC11M001995	99.6406	https://www.genecards.org/cgi-bin/carddisp.pl?gene=H19
XRCC2	X-Ray Repair Cross Complementing 2	Protein Coding	O43543	53	GC07M152644	96.7879	https://www.genecards.org/cgi-bin/carddisp.pl?gene=XRCC2
NTHL1	Nth Like DNA Glycosylase 1	Protein Coding	P78549	56	GC16M046367	94.4737	https://www.genecards.org/cgi-bin/carddisp.pl?gene=NTHL1
ERBB3	Erb-B2 Receptor Tyrosine Kinase 3	Protein Coding	P21860	67	GC12P069869	93.7144	https://www.genecards.org/cgi-bin/carddisp.pl?gene=ERBB3
MTOR	Mechanistic Target Of Rapamycin Kinase	Protein Coding	P42345	69	GC01M011106	93.2866	https://www.genecards.org/cgi-bin/carddisp.pl?gene=MTOR
FGFR3	Fibroblast Growth Factor Receptor 3	Protein Coding	P22607	68	GC04P009307	93.203	https://www.genecards.org/cgi-bin/carddisp.pl?gene=FGFR3
CDKN1B	Cyclin Dependent Kinase Inhibitor 1B	Protein Coding	P46527	61	GC12P068529	92.694	https://www.genecards.org/cgi-bin/carddisp.pl?gene=CDKN1B
FLCN	Folliculin	Protein Coding	Q8NFG4	55	GC17M017212	92.476	https://www.genecards.org/cgi-bin/carddisp.pl?gene=FLCN
FANCM	FA Complementation Group M	Protein Coding	Q8IYD8	55	GC14P045135	91.7684	https://www.genecards.org/cgi-bin/carddisp.pl?gene=FANCM
MIR21	MicroRNA 21	RNA Gene		33	GC17P059841	91.2469	https://www.genecards.org/cgi-bin/carddisp.pl?gene=MIR21
SDHC	Succinate Dehydrogenase Complex Subunit C	Protein Coding	Q99643	56	GC01P161314	91.0369	https://www.genecards.org/cgi-bin/carddisp.pl?gene=SDHC
NRAS	NRAS Proto-Oncogene, GTPase	Protein Coding	P01111	64	GC01M114704	91.0344	https://www.genecards.org/cgi-bin/carddisp.pl?gene=NRAS
MDM2	MDM2 Proto-Oncogene	Protein Coding	Q00987	67	GC12P068808	90.7189	https://www.genecards.org/cgi-bin/carddisp.pl?gene=MDM2
AOPEP	Aminopeptidase O (Putative)	Protein Coding	Q8N6M6	49	GC09P105422	90.1458	https://www.genecards.org/cgi-bin/carddisp.pl?gene=AOPEP
VHL	Von Hippel-Lindau Tumor Suppressor	Protein Coding	P40337	60	GC03P025565	89.5288	https://www.genecards.org/cgi-bin/carddisp.pl?gene=VHL
FANCD2	FA Complementation Group D2	Protein Coding	Q9BXW9	60	GC03P010026	89.1236	https://www.genecards.org/cgi-bin/carddisp.pl?gene=FANCD2
SDHD	Succinate Dehydrogenase Complex Subunit D	Protein Coding	O14521	58	GC11P112862	88.1139	https://www.genecards.org/cgi-bin/carddisp.pl?gene=SDHD
CDC73	Cell Division Cycle 73	Protein Coding	Q6P1J9	59	GC01P193121	87.4169	https://www.genecards.org/cgi-bin/carddisp.pl?gene=CDC73
HOXB13	Homeobox B13	Protein Coding	Q92826	54	GC17M093757	86.8241	https://www.genecards.org/cgi-bin/carddisp.pl?gene=HOXB13
FGFR1	Fibroblast Growth Factor Receptor 1	Protein Coding	P11362	68	GC08M038400	86.1351	https://www.genecards.org/cgi-bin/carddisp.pl?gene=FGFR1
ERCC2	ERCC Excision Repair 2, TFIIH Core Complex Helicase Subunit	Protein Coding	P18074	61	GC19M045349	85.6883	https://www.genecards.org/cgi-bin/carddisp.pl?gene=ERCC2
CASP8	Caspase 8	Protein Coding	Q14790	65	GC02P201233	85.5912	https://www.genecards.org/cgi-bin/carddisp.pl?gene=CASP8
GAS5	Growth Arrest Specific 5	RNA Gene		32	GC01M175098	85.0361	https://www.genecards.org/cgi-bin/carddisp.pl?gene=GAS5
NF2	NF2, Moesin-Ezrin-Radixin Like (MERLIN) Tumor Suppressor	Protein Coding	P35240	62	GC22P029603	84.4385	https://www.genecards.org/cgi-bin/carddisp.pl?gene=NF2
PVT1	Pvt1 Oncogene	RNA Gene		33	GC08P128310	84.2084	https://www.genecards.org/cgi-bin/carddisp.pl?gene=PVT1
SRC	SRC Proto-Oncogene, Non-Receptor Tyrosine Kinase	Protein Coding	P12931	64	GC20P037344	83.477	https://www.genecards.org/cgi-bin/carddisp.pl?gene=SRC
PMS1	PMS1 Homolog 1, Mismatch Repair System Component	Protein Coding	P54277	52	GC02P189784	83.2304	https://www.genecards.org/cgi-bin/carddisp.pl?gene=PMS1
RAD54L	RAD54 Like	Protein Coding	Q92698	59	GC01P070151	82.1259	https://www.genecards.org/cgi-bin/carddisp.pl?gene=RAD54L
RUNX1	RUNX Family Transcription Factor 1	Protein Coding	Q01196	62	GC21M034787	81.3679	https://www.genecards.org/cgi-bin/carddisp.pl?gene=RUNX1
TGFBR2	Transforming Growth Factor Beta Receptor 2	Protein Coding	P37173	65	GC03P030608	81.2181	https://www.genecards.org/cgi-bin/carddisp.pl?gene=TGFBR2
FBXW7	F-Box And WD Repeat Domain Containing 7	Protein Coding	Q969H0	59	GC04M152321	81.004	https://www.genecards.org/cgi-bin/carddisp.pl?gene=FBXW7
RECQL4	RecQ Like Helicase 4	Protein Coding	O94761	54	GC08M147210	81.0018	https://www.genecards.org/cgi-bin/carddisp.pl?gene=RECQL4
CHEK1	Checkpoint Kinase 1	Protein Coding	O14757	65	GC11P125625	80.173	https://www.genecards.org/cgi-bin/carddisp.pl?gene=CHEK1
EP300	E1A Binding Protein P300	Protein Coding	Q09472	65	GC22P087011	78.9648	https://www.genecards.org/cgi-bin/carddisp.pl?gene=EP300
UCA1	Urothelial Cancer Associated 1	RNA Gene		30	GC19P151282	78.2681	https://www.genecards.org/cgi-bin/carddisp.pl?gene=UCA1
HOTAIR	HOX Transcript Antisense RNA	RNA Gene		31	GC12M053962	77.9082	https://www.genecards.org/cgi-bin/carddisp.pl?gene=HOTAIR
GREM1	Gremlin 1, DAN Family BMP Antagonist	Protein Coding	O60565	57	GC15P183913	77.5976	https://www.genecards.org/cgi-bin/carddisp.pl?gene=GREM1
MALAT1	Metastasis Associated Lung Adenocarcinoma Transcript 1	RNA Gene		33	GC11P103334	77.3959	https://www.genecards.org/cgi-bin/carddisp.pl?gene=MALAT1
MIR125A	MicroRNA 125a	RNA Gene		30	GC19P143413	77.3191	https://www.genecards.org/cgi-bin/carddisp.pl?gene=MIR125A
FANCA	FA Complementation Group A	Protein Coding	O15360	62	GC16M090272	76.9727	https://www.genecards.org/cgi-bin/carddisp.pl?gene=FANCA
ARID1A	AT-Rich Interaction Domain 1A	Protein Coding	O14497	58	GC01P026693	76.9563	https://www.genecards.org/cgi-bin/carddisp.pl?gene=ARID1A
ERBB4	Erb-B2 Receptor Tyrosine Kinase 4	Protein Coding	Q15303	67	GC02M211375	76.8875	https://www.genecards.org/cgi-bin/carddisp.pl?gene=ERBB4
PPM1D	Protein Phosphatase, Mg2+/Mn2+ Dependent 1D	Protein Coding	O15297	61	GC17P060600	76.8178	https://www.genecards.org/cgi-bin/carddisp.pl?gene=PPM1D
RAD51B	RAD51 Paralog B	Protein Coding	O15315	52	GC14P067819	76.4784	https://www.genecards.org/cgi-bin/carddisp.pl?gene=RAD51B
PRKAR1A	Protein Kinase CAMP-Dependent Type I Regulatory Subunit Alpha	Protein Coding	P10644	64	GC17P145089	76.3383	https://www.genecards.org/cgi-bin/carddisp.pl?gene=PRKAR1A
XRCC3	X-Ray Repair Cross Complementing 3	Protein Coding	O43542	56	GC14M103697	75.951	https://www.genecards.org/cgi-bin/carddisp.pl?gene=XRCC3
SMARCB1	SWI/SNF Related BAF Chromatin Remodeling Complex Subunit B1	Protein Coding	Q12824	59	GC22P023786	75.8032	https://www.genecards.org/cgi-bin/carddisp.pl?gene=SMARCB1
PIK3R1	Phosphoinositide-3-Kinase Regulatory Subunit 1	Protein Coding	P27986	65	GC05P068215	75.3771	https://www.genecards.org/cgi-bin/carddisp.pl?gene=PIK3R1
IDH1	Isocitrate Dehydrogenase (NADP(+)) 1	Protein Coding	O75874	66	GC02M208236	75.3636	https://www.genecards.org/cgi-bin/carddisp.pl?gene=IDH1
MIR145	MicroRNA 145	RNA Gene		32	GC05P149430	75.2261	https://www.genecards.org/cgi-bin/carddisp.pl?gene=MIR145
LOC111589215	BRCA1 Promoter Region	Functional Element		10	GC17P146246	75.1025	https://www.genecards.org/cgi-bin/carddisp.pl?gene=LOC111589215
POT1	Protection Of Telomeres 1	Protein Coding	Q9NUX5	55	GC07M124822	74.8728	https://www.genecards.org/cgi-bin/carddisp.pl?gene=POT1
GNAS	GNAS Complex Locus	Protein Coding	P84996	63	GC20P058839	74.8286	https://www.genecards.org/cgi-bin/carddisp.pl?gene=GNAS
CDKN2B-AS1	CDKN2B Antisense RNA 1	RNA Gene		32	GC09P021994	74.5404	https://www.genecards.org/cgi-bin/carddisp.pl?gene=CDKN2B-AS1
LOC129390903	MPRA-Validated Peak2919 Silencer	Functional Element		11	GC17P150204	74.4519	https://www.genecards.org/cgi-bin/carddisp.pl?gene=LOC129390903
MIR221	MicroRNA 221	RNA Gene		29	GC0XM045746	74.3046	https://www.genecards.org/cgi-bin/carddisp.pl?gene=MIR221
CCNE1	Cyclin E1	Protein Coding	P24864	61	GC19P029811	73.9784	https://www.genecards.org/cgi-bin/carddisp.pl?gene=CCNE1
CDKN2B	Cyclin Dependent Kinase Inhibitor 2B	Protein Coding	P42772	59	GC09M022002	73.7795	https://www.genecards.org/cgi-bin/carddisp.pl?gene=CDKN2B
JUN	Jun Proto-Oncogene, AP-1 Transcription Factor Subunit	Protein Coding	P05412	63	GC01M058780	73.4888	https://www.genecards.org/cgi-bin/carddisp.pl?gene=JUN
MIR155	MicroRNA 155	RNA Gene		30	GC21P025573	72.835	https://www.genecards.org/cgi-bin/carddisp.pl?gene=MIR155
MIR143	MicroRNA 143	RNA Gene		31	GC05P157239	72.6965	https://www.genecards.org/cgi-bin/carddisp.pl?gene=MIR143
STAT3	Signal Transducer And Activator Of Transcription 3	Protein Coding	P40763	67	GC17M042313	72.6767	https://www.genecards.org/cgi-bin/carddisp.pl?gene=STAT3
MIR34A	MicroRNA 34a	RNA Gene		30	GC01M009151	72.4488	https://www.genecards.org/cgi-bin/carddisp.pl?gene=MIR34A
MLH3	MutL Homolog 3	Protein Coding	Q9UHC1	53	GC14M075013	72.4442	https://www.genecards.org/cgi-bin/carddisp.pl?gene=MLH3
MAP2K1	Mitogen-Activated Protein Kinase Kinase 1	Protein Coding	Q02750	67	GC15P066386	72.3251	https://www.genecards.org/cgi-bin/carddisp.pl?gene=MAP2K1
MIR17	MicroRNA 17	RNA Gene		28	GC13P091350	72.2674	https://www.genecards.org/cgi-bin/carddisp.pl?gene=MIR17
RHOA	Ras Homolog Family Member A	Protein Coding	P61586	63	GC03M049359	72.2581	https://www.genecards.org/cgi-bin/carddisp.pl?gene=RHOA
CCAT1	Colon Cancer Associated Transcript 1	RNA Gene		23	GC08M127207	72.1038	https://www.genecards.org/cgi-bin/carddisp.pl?gene=CCAT1
TUG1	Taurine Up-Regulated 1	Protein Coding	A0A6I8PU40	33	GC22P030969	72.052	https://www.genecards.org/cgi-bin/carddisp.pl?gene=TUG1
CDK12	Cyclin Dependent Kinase 12	Protein Coding	Q9NYV4	59	GC17P039461	72.0134	https://www.genecards.org/cgi-bin/carddisp.pl?gene=CDK12
ABRAXAS1	Abraxas 1, BRCA1 A Complex Subunit	Protein Coding	Q6UWZ7	50	GC04M083464	71.7876	https://www.genecards.org/cgi-bin/carddisp.pl?gene=ABRAXAS1
MIR146A	MicroRNA 146a	RNA Gene		30	GC05P160485	71.4385	https://www.genecards.org/cgi-bin/carddisp.pl?gene=MIR146A
BCAR4	Breast Cancer Anti-Estrogen Resistance 4	RNA Gene		26	GC16M047540	71.0806	https://www.genecards.org/cgi-bin/carddisp.pl?gene=BCAR4
MUC16	Mucin 16, Cell Surface Associated	Protein Coding	Q8WXI7	51	GC19M008848	71.0549	https://www.genecards.org/cgi-bin/carddisp.pl?gene=MUC16
CCAT2	Colon Cancer Associated Transcript 2	RNA Gene		22	GC08P127400	70.9586	https://www.genecards.org/cgi-bin/carddisp.pl?gene=CCAT2
GATA3	GATA Binding Protein 3	Protein Coding	P23771	63	GC10P008045	70.913	https://www.genecards.org/cgi-bin/carddisp.pl?gene=GATA3
CYP17A1	Cytochrome P450 Family 17 Subfamily A Member 1	Protein Coding	P05093	63	GC10M102830	70.4693	https://www.genecards.org/cgi-bin/carddisp.pl?gene=CYP17A1
MIR200C	MicroRNA 200c	RNA Gene		30	GC12P068289	70.3717	https://www.genecards.org/cgi-bin/carddisp.pl?gene=MIR200C
ABCC1	ATP Binding Cassette Subfamily C Member 1 (ABCC1 Blood Group)	Protein Coding	P33527	61	GC16P015949	70.1131	https://www.genecards.org/cgi-bin/carddisp.pl?gene=ABCC1
MIR30A	MicroRNA 30a	RNA Gene		28	GC06M071403	69.392	https://www.genecards.org/cgi-bin/carddisp.pl?gene=MIR30A
NTRK1	Neurotrophic Receptor Tyrosine Kinase 1	Protein Coding	P04629	63	GC01P156815	69.3847	https://www.genecards.org/cgi-bin/carddisp.pl?gene=NTRK1
WT1	WT1 Transcription Factor	Protein Coding	P19544	61	GC11M032365	69.2978	https://www.genecards.org/cgi-bin/carddisp.pl?gene=WT1
MIR182	MicroRNA 182	RNA Gene		30	GC07M129770	69.129	https://www.genecards.org/cgi-bin/carddisp.pl?gene=MIR182
MIR141	MicroRNA 141	RNA Gene		30	GC12P068291	68.8262	https://www.genecards.org/cgi-bin/carddisp.pl?gene=MIR141
MIR205	MicroRNA 205	RNA Gene		28	GC01P209432	68.694	https://www.genecards.org/cgi-bin/carddisp.pl?gene=MIR205
MIR126	MicroRNA 126	RNA Gene		30	GC09P136670	68.676	https://www.genecards.org/cgi-bin/carddisp.pl?gene=MIR126
RECQL	RecQ Like Helicase	Protein Coding	P46063	54	GC12M021468	68.612	https://www.genecards.org/cgi-bin/carddisp.pl?gene=RECQL
MEG3	Maternally Expressed 3	RNA Gene		36	GC14P120211	68.6051	https://www.genecards.org/cgi-bin/carddisp.pl?gene=MEG3
TMEM127	Transmembrane Protein 127	Protein Coding	O75204	50	GC02M096248	68.5872	https://www.genecards.org/cgi-bin/carddisp.pl?gene=TMEM127
MT-CYB	Mitochondrially Encoded Cytochrome B	Protein Coding	P00156	45	GCMTP014749	68.3413	https://www.genecards.org/cgi-bin/carddisp.pl?gene=MT-CYB
MIR222	MicroRNA 222	RNA Gene		29	GC0XM045747	68.2034	https://www.genecards.org/cgi-bin/carddisp.pl?gene=MIR222
MIR195	MicroRNA 195	RNA Gene		28	GC17M092401	67.4713	https://www.genecards.org/cgi-bin/carddisp.pl?gene=MIR195
MIR31	MicroRNA 31	RNA Gene		29	GC09M022285	67.4426	https://www.genecards.org/cgi-bin/carddisp.pl?gene=MIR31
MIR200B	MicroRNA 200b	RNA Gene		29	GC01P001167	67.4165	https://www.genecards.org/cgi-bin/carddisp.pl?gene=MIR200B
MIR210	MicroRNA 210	RNA Gene		29	GC11M013959	67.297	https://www.genecards.org/cgi-bin/carddisp.pl?gene=MIR210
LZTR1	Leucine Zipper Like Post Translational Regulator 1	Protein Coding	Q8N653	55	GC22P086356	67.2574	https://www.genecards.org/cgi-bin/carddisp.pl?gene=LZTR1
MIR146B	MicroRNA 146b	RNA Gene		29	GC10P102436	66.9431	https://www.genecards.org/cgi-bin/carddisp.pl?gene=MIR146B
MIR27A	MicroRNA 27a	RNA Gene		32	GC19M104476	66.9131	https://www.genecards.org/cgi-bin/carddisp.pl?gene=MIR27A
MIR20A	MicroRNA 20a	RNA Gene		29	GC13P091735	66.7729	https://www.genecards.org/cgi-bin/carddisp.pl?gene=MIR20A
CYP19A1	Cytochrome P450 Family 19 Subfamily A Member 1	Protein Coding	P11511	61	GC15M051208	66.5993	https://www.genecards.org/cgi-bin/carddisp.pl?gene=CYP19A1
LRRC56	Leucine Rich Repeat Containing 56	Protein Coding	Q8IYG6	47	GC11P015712	65.895	https://www.genecards.org/cgi-bin/carddisp.pl?gene=LRRC56
MIR10B	MicroRNA 10b	RNA Gene		30	GC02P176150	65.8931	https://www.genecards.org/cgi-bin/carddisp.pl?gene=MIR10B
HMMR	Hyaluronan Mediated Motility Receptor	Protein Coding	O75330	57	GC05P163479	65.6376	https://www.genecards.org/cgi-bin/carddisp.pl?gene=HMMR
IL2	Interleukin 2	Protein Coding	P60568	59	GC04M122451	65.4728	https://www.genecards.org/cgi-bin/carddisp.pl?gene=IL2
SDHAF2	Succinate Dehydrogenase Complex Assembly Factor 2	Protein Coding	Q9NX18	54	GC11P061430	65.2982	https://www.genecards.org/cgi-bin/carddisp.pl?gene=SDHAF2
FANCE	FA Complementation Group E	Protein Coding	Q9HB96	54	GC06P173191	65.2427	https://www.genecards.org/cgi-bin/carddisp.pl?gene=FANCE
BCL2	BCL2 Apoptosis Regulator	Protein Coding	P10415	64	GC18M063123	65.034	https://www.genecards.org/cgi-bin/carddisp.pl?gene=BCL2
CASC2	Cancer Susceptibility 2	RNA Gene	Q8IU53	34	GC10P118046	64.981	https://www.genecards.org/cgi-bin/carddisp.pl?gene=CASC2
MAP3K1	Mitogen-Activated Protein Kinase Kinase Kinase 1	Protein Coding	Q13233	63	GC05P056815	64.9221	https://www.genecards.org/cgi-bin/carddisp.pl?gene=MAP3K1
NEAT1	Nuclear Paraspeckle Assembly Transcript 1	RNA Gene		33	GC11P103328	64.7165	https://www.genecards.org/cgi-bin/carddisp.pl?gene=NEAT1
FGFR4	Fibroblast Growth Factor Receptor 4	Protein Coding	P22455	65	GC05P177086	64.7097	https://www.genecards.org/cgi-bin/carddisp.pl?gene=FGFR4
CDK2	Cyclin Dependent Kinase 2	Protein Coding	P24941	64	GC12P055966	64.6561	https://www.genecards.org/cgi-bin/carddisp.pl?gene=CDK2
SLX4	SLX4 Structure-Specific Endonuclease Subunit	Protein Coding	Q8IY92	50	GC16M003581	64.5736	https://www.genecards.org/cgi-bin/carddisp.pl?gene=SLX4
PGR	Progesterone Receptor	Protein Coding	P06401	63	GC11M137169	64.4535	https://www.genecards.org/cgi-bin/carddisp.pl?gene=PGR
EZH2	Enhancer Of Zeste 2 Polycomb Repressive Complex 2 Subunit	Protein Coding	Q15910	66	GC07M148807	63.992	https://www.genecards.org/cgi-bin/carddisp.pl?gene=EZH2
BUB1B	BUB1 Mitotic Checkpoint Serine/Threonine Kinase B	Protein Coding	O60566	63	GC15P040161	63.961	https://www.genecards.org/cgi-bin/carddisp.pl?gene=BUB1B
SUFU	SUFU Negative Regulator Of Hedgehog Signaling	Protein Coding	Q9UMX1	55	GC10P120461	63.7534	https://www.genecards.org/cgi-bin/carddisp.pl?gene=SUFU
MIR18A	MicroRNA 18a	RNA Gene		28	GC13P091736	63.6169	https://www.genecards.org/cgi-bin/carddisp.pl?gene=MIR18A
MIR29C	MicroRNA 29c	RNA Gene		27	GC01M207838	63.6163	https://www.genecards.org/cgi-bin/carddisp.pl?gene=MIR29C
MIR200A	MicroRNA 200a	RNA Gene		29	GC01P067742	63.0856	https://www.genecards.org/cgi-bin/carddisp.pl?gene=MIR200A
NOTCH1	Notch Receptor 1	Protein Coding	P46531	66	GC09M139117	63.069	https://www.genecards.org/cgi-bin/carddisp.pl?gene=NOTCH1
KRT19	Keratin 19	Protein Coding	P08727	57	GC17M041523	63.028	https://www.genecards.org/cgi-bin/carddisp.pl?gene=KRT19
MIR335	MicroRNA 335	RNA Gene		28	GC07P130496	62.8446	https://www.genecards.org/cgi-bin/carddisp.pl?gene=MIR335
FOXA1	Forkhead Box A1	Protein Coding	P55317	57	GC14M037589	62.5752	https://www.genecards.org/cgi-bin/carddisp.pl?gene=FOXA1
CDKN1A	Cyclin Dependent Kinase Inhibitor 1A	Protein Coding	P38936	63	GC06P173207	62.1498	https://www.genecards.org/cgi-bin/carddisp.pl?gene=CDKN1A
FANCG	FA Complementation Group G	Protein Coding	O15287	57	GC09M035073	62.1435	https://www.genecards.org/cgi-bin/carddisp.pl?gene=FANCG
MIR203A	MicroRNA 203a	RNA Gene		28	GC14P119277	62.0318	https://www.genecards.org/cgi-bin/carddisp.pl?gene=MIR203A
FANCF	FA Complementation Group F	Protein Coding	Q9NPI8	53	GC11M022600	61.917	https://www.genecards.org/cgi-bin/carddisp.pl?gene=FANCF
MIR373	MicroRNA 373	RNA Gene		29	GC19P143520	61.8073	https://www.genecards.org/cgi-bin/carddisp.pl?gene=MIR373
DCTN5	Dynactin Subunit 5	Protein Coding	Q9BTE1	52	GC16P112837	61.6277	https://www.genecards.org/cgi-bin/carddisp.pl?gene=DCTN5
MIR127	MicroRNA 127	RNA Gene		30	GC14P119209	61.5615	https://www.genecards.org/cgi-bin/carddisp.pl?gene=MIR127
CREBBP	CREB Binding Protein	Protein Coding	Q92793	67	GC16M046544	61.5093	https://www.genecards.org/cgi-bin/carddisp.pl?gene=CREBBP
MIR181A1	MicroRNA 181a-1	RNA Gene		27	GC01M198860	61.4583	https://www.genecards.org/cgi-bin/carddisp.pl?gene=MIR181A1
NTRK3	Neurotrophic Receptor Tyrosine Kinase 3	Protein Coding	Q16288	66	GC15M087859	61.4473	https://www.genecards.org/cgi-bin/carddisp.pl?gene=NTRK3
ERCC5	ERCC Excision Repair 5, Endonuclease	Protein Coding	P28715	58	GC13P102845	61.3804	https://www.genecards.org/cgi-bin/carddisp.pl?gene=ERCC5
VEGFA	Vascular Endothelial Growth Factor A	Protein Coding	P15692	61	GC06P043770	61.1496	https://www.genecards.org/cgi-bin/carddisp.pl?gene=VEGFA
MIR148A	MicroRNA 148a	RNA Gene		29	GC07M025950	61.0412	https://www.genecards.org/cgi-bin/carddisp.pl?gene=MIR148A
PRKDC	Protein Kinase, DNA-Activated, Catalytic Subunit	Protein Coding	P78527	63	GC08M047773	60.9617	https://www.genecards.org/cgi-bin/carddisp.pl?gene=PRKDC
FANCL	FA Complementation Group L	Protein Coding	Q9NW38	59	GC02M058127	60.8097	https://www.genecards.org/cgi-bin/carddisp.pl?gene=FANCL
MIR22	MicroRNA 22	RNA Gene		30	GC17M001713	60.744	https://www.genecards.org/cgi-bin/carddisp.pl?gene=MIR22
HIF1A	Hypoxia Inducible Factor 1 Subunit Alpha	Protein Coding	Q16665	61	GC14P061695	60.6251	https://www.genecards.org/cgi-bin/carddisp.pl?gene=HIF1A
ERCC4	ERCC Excision Repair 4, Endonuclease Catalytic Subunit	Protein Coding	Q92889	59	GC16P013920	60.4795	https://www.genecards.org/cgi-bin/carddisp.pl?gene=ERCC4
WRN	WRN RecQ Like Helicase	Protein Coding	Q14191	60	GC08P031033	60.2844	https://www.genecards.org/cgi-bin/carddisp.pl?gene=WRN
MIR204	MicroRNA 204	RNA Gene		31	GC09M070809	60.2289	https://www.genecards.org/cgi-bin/carddisp.pl?gene=MIR204
KMT2D	Lysine Methyltransferase 2D	Protein Coding	O14686	57	GC12M049018	60.132	https://www.genecards.org/cgi-bin/carddisp.pl?gene=KMT2D
SHC1	SHC Adaptor Protein 1	Protein Coding	P29353	57	GC01M154962	59.9913	https://www.genecards.org/cgi-bin/carddisp.pl?gene=SHC1
SMAD7	SMAD Family Member 7	Protein Coding	O15105	57	GC18M048919	59.735	https://www.genecards.org/cgi-bin/carddisp.pl?gene=SMAD7
PPP2R1A	Protein Phosphatase 2 Scaffold Subunit Aalpha	Protein Coding	P30153	61	GC19P143427	59.5956	https://www.genecards.org/cgi-bin/carddisp.pl?gene=PPP2R1A
MUC1	Mucin 1, Cell Surface Associated	Protein Coding	P15941	61	GC01M155185	59.5055	https://www.genecards.org/cgi-bin/carddisp.pl?gene=MUC1
IL1B	Interleukin 1 Beta	Protein Coding	P01584	60	GC02M112829	59.4164	https://www.genecards.org/cgi-bin/carddisp.pl?gene=IL1B
SMO	Smoothened, Frizzled Class Receptor	Protein Coding	Q99835	64	GC07P163165	59.3217	https://www.genecards.org/cgi-bin/carddisp.pl?gene=SMO
NTRK2	Neurotrophic Receptor Tyrosine Kinase 2	Protein Coding	Q16620	66	GC09P084668	59.2981	https://www.genecards.org/cgi-bin/carddisp.pl?gene=NTRK2
LINC-ROR	Long Intergenic Non-Protein Coding RNA, Regulator Of Reprogramming	RNA Gene		25	GC18M057054	59.2876	https://www.genecards.org/cgi-bin/carddisp.pl?gene=LINC-ROR
XIST	X Inactive Specific Transcript	RNA Gene		31	GC0XM073820	59.2709	https://www.genecards.org/cgi-bin/carddisp.pl?gene=XIST
HNF1A	HNF1 Homeobox A	Protein Coding	P20823	60	GC12P120978	59.1035	https://www.genecards.org/cgi-bin/carddisp.pl?gene=HNF1A
TGFB1	Transforming Growth Factor Beta 1	Protein Coding	P01137	66	GC19M041301	59.0933	https://www.genecards.org/cgi-bin/carddisp.pl?gene=TGFB1
MIR30E	MicroRNA 30e	RNA Gene		31	GC01P040754	59.0387	https://www.genecards.org/cgi-bin/carddisp.pl?gene=MIR30E
MIR320A	MicroRNA 320a	RNA Gene		30	GC08M022409	58.8498	https://www.genecards.org/cgi-bin/carddisp.pl?gene=MIR320A
ITGB1	Integrin Subunit Beta 1	Protein Coding	P05556	63	GC10M036806	58.8407	https://www.genecards.org/cgi-bin/carddisp.pl?gene=ITGB1
MIR191	MicroRNA 191	RNA Gene		30	GC03M054490	58.8319	https://www.genecards.org/cgi-bin/carddisp.pl?gene=MIR191
SPRY4-IT1	SPRY4 Intronic Transcript 1	RNA Gene		21	GC05M142318	58.3639	https://www.genecards.org/cgi-bin/carddisp.pl?gene=SPRY4-IT1
RNF43	Ring Finger Protein 43	Protein Coding	Q68DV7	50	GC17M058352	58.3361	https://www.genecards.org/cgi-bin/carddisp.pl?gene=RNF43
MAX	MYC Associated Factor X	Protein Coding	P61244	59	GC14M065398	57.9795	https://www.genecards.org/cgi-bin/carddisp.pl?gene=MAX
MIRLET7D	MicroRNA Let-7d	RNA Gene		30	GC09P094178	57.9367	https://www.genecards.org/cgi-bin/carddisp.pl?gene=MIRLET7D
MIR149	MicroRNA 149	RNA Gene		31	GC02P240456	57.7003	https://www.genecards.org/cgi-bin/carddisp.pl?gene=MIR149
AIP	Aryl Hydrocarbon Receptor Interacting Protein	Protein Coding	O00170	56	GC11P067468	57.6636	https://www.genecards.org/cgi-bin/carddisp.pl?gene=AIP
MSR1	Macrophage Scavenger Receptor 1	Protein Coding	P21757	58	GC08M016107	57.2417	https://www.genecards.org/cgi-bin/carddisp.pl?gene=MSR1
PHB1	Prohibitin 1	Protein Coding	P35232	59	GC17M093780	57.2072	https://www.genecards.org/cgi-bin/carddisp.pl?gene=PHB1
MIR497	MicroRNA 497	RNA Gene		27	GC17M092402	57.1883	https://www.genecards.org/cgi-bin/carddisp.pl?gene=MIR497
MIR451A	MicroRNA 451a	RNA Gene		25	GC17M028861	56.9745	https://www.genecards.org/cgi-bin/carddisp.pl?gene=MIR451A
MIR96	MicroRNA 96	RNA Gene		30	GC07M129774	56.7378	https://www.genecards.org/cgi-bin/carddisp.pl?gene=MIR96
PPARG	Peroxisome Proliferator Activated Receptor Gamma	Protein Coding	P37231	66	GC03P012287	56.659	https://www.genecards.org/cgi-bin/carddisp.pl?gene=PPARG
BAX	BCL2 Associated X, Apoptosis Regulator	Protein Coding	Q07812	64	GC19P048954	56.6362	https://www.genecards.org/cgi-bin/carddisp.pl?gene=BAX
TH2LCRR	T Helper Type 2 Locus Control Region Associated RNA	RNA Gene		22	GC05M132631	56.3679	https://www.genecards.org/cgi-bin/carddisp.pl?gene=TH2LCRR
MIR98	MicroRNA 98	RNA Gene		26	GC0XM053943	56.3255	https://www.genecards.org/cgi-bin/carddisp.pl?gene=MIR98
MIR9-1	MicroRNA 9-1	RNA Gene		29	GC01M156420	56.2144	https://www.genecards.org/cgi-bin/carddisp.pl?gene=MIR9-1
SNHG16	Small Nucleolar RNA Host Gene 16	RNA Gene		26	GC17P145246	56.1157	https://www.genecards.org/cgi-bin/carddisp.pl?gene=SNHG16
BCYRN1	Brain Cytoplasmic RNA 1	RNA Gene		28	GC02P047253	56.031	https://www.genecards.org/cgi-bin/carddisp.pl?gene=BCYRN1
MAPK1	Mitogen-Activated Protein Kinase 1	Protein Coding	P28482	66	GC22M021759	55.9933	https://www.genecards.org/cgi-bin/carddisp.pl?gene=MAPK1
ROCK1	Rho Associated Coiled-Coil Containing Protein Kinase 1	Protein Coding	Q13464	62	GC18M037168	55.6323	https://www.genecards.org/cgi-bin/carddisp.pl?gene=ROCK1
MIR199B	MicroRNA 199b	RNA Gene		28	GC09M128244	55.4048	https://www.genecards.org/cgi-bin/carddisp.pl?gene=MIR199B
MIAT	Myocardial Infarction Associated Transcript	RNA Gene		33	GC22P026646	55.387	https://www.genecards.org/cgi-bin/carddisp.pl?gene=MIAT
ZFAS1	ZNFX1 Antisense RNA 1	RNA Gene		29	GC20P049276	55.2166	https://www.genecards.org/cgi-bin/carddisp.pl?gene=ZFAS1
HOTTIP	HOXA Distal Transcript Antisense RNA	RNA Gene		30	GC07P027198	55.1916	https://www.genecards.org/cgi-bin/carddisp.pl?gene=HOTTIP
MIR101-1	MicroRNA 101-1	RNA Gene		28	GC01M065058	54.9988	https://www.genecards.org/cgi-bin/carddisp.pl?gene=MIR101-1
ATRX	ATRX Chromatin Remodeler	Protein Coding	P46100	59	GC0XM077504	54.9477	https://www.genecards.org/cgi-bin/carddisp.pl?gene=ATRX
AURKA	Aurora Kinase A	Protein Coding	O14965	65	GC20M056370	54.9025	https://www.genecards.org/cgi-bin/carddisp.pl?gene=AURKA
SRA1	Steroid Receptor RNA Activator 1	Protein Coding	Q9HD15	49	GC05M140537	54.817	https://www.genecards.org/cgi-bin/carddisp.pl?gene=SRA1
CD274	CD274 Molecule	Protein Coding	Q9NZQ7	58	GC09P005450	54.591	https://www.genecards.org/cgi-bin/carddisp.pl?gene=CD274
MED12	Mediator Complex Subunit 12	Protein Coding	Q93074	57	GC0XP071118	54.5381	https://www.genecards.org/cgi-bin/carddisp.pl?gene=MED12
RB1CC1	RB1 Inducible Coiled-Coil 1	Protein Coding	Q8TDY2	57	GC08M052622	54.2693	https://www.genecards.org/cgi-bin/carddisp.pl?gene=RB1CC1
MIR181B1	MicroRNA 181b-1	RNA Gene		28	GC01M198858	54.2272	https://www.genecards.org/cgi-bin/carddisp.pl?gene=MIR181B1
MIR122	MicroRNA 122	RNA Gene		29	GC18P058451	54.2086	https://www.genecards.org/cgi-bin/carddisp.pl?gene=MIR122
KCNQ1OT1	KCNQ1 Opposite Strand/Antisense Transcript 1	RNA Gene		36	GC11M014053	54.084	https://www.genecards.org/cgi-bin/carddisp.pl?gene=KCNQ1OT1
XPC	XPC Complex Subunit, DNA Damage Recognition And Repair Factor	Protein Coding	Q01831	59	GC03M028072	53.6989	https://www.genecards.org/cgi-bin/carddisp.pl?gene=XPC
LRP1B	LDL Receptor Related Protein 1B	Protein Coding	Q9NZR2	53	GC02M140231	53.5728	https://www.genecards.org/cgi-bin/carddisp.pl?gene=LRP1B
RINT1	RAD50 Interactor 1	Protein Coding	Q6NUQ1	50	GC07P105532	53.2298	https://www.genecards.org/cgi-bin/carddisp.pl?gene=RINT1
NCOR1	Nuclear Receptor Corepressor 1	Protein Coding	O75376	57	GC17M016029	53.2214	https://www.genecards.org/cgi-bin/carddisp.pl?gene=NCOR1
MIR152	MicroRNA 152	RNA Gene		30	GC17M048037	53.0978	https://www.genecards.org/cgi-bin/carddisp.pl?gene=MIR152
BCAR1	BCAR1 Scaffold Protein, Cas Family Member	Protein Coding	P56945	56	GC16M075228	53.0139	https://www.genecards.org/cgi-bin/carddisp.pl?gene=BCAR1
NRG1	Neuregulin 1	Protein Coding	Q02297	61	GC08P031639	52.8715	https://www.genecards.org/cgi-bin/carddisp.pl?gene=NRG1
CYTOR	Cytoskeleton Regulator RNA	RNA Gene		29	GC02P094050	52.8432	https://www.genecards.org/cgi-bin/carddisp.pl?gene=CYTOR
MIR29B2	MicroRNA 29b-2	RNA Gene		26	GC01M207839	52.8213	https://www.genecards.org/cgi-bin/carddisp.pl?gene=MIR29B2
PHOX2B	Paired Like Homeobox 2B	Protein Coding	Q99453	57	GC04M041746	52.6247	https://www.genecards.org/cgi-bin/carddisp.pl?gene=PHOX2B
MIRLET7C	MicroRNA Let-7c	RNA Gene		30	GC21P020733	52.5716	https://www.genecards.org/cgi-bin/carddisp.pl?gene=MIRLET7C
SOX2-OT	SOX2 Overlapping Transcript	RNA Gene		32	GC03P180989	52.4626	https://www.genecards.org/cgi-bin/carddisp.pl?gene=SOX2-OT
HFE	Homeostatic Iron Regulator	Protein Coding	Q30201	58	GC06P026087	52.4173	https://www.genecards.org/cgi-bin/carddisp.pl?gene=HFE
MAP2K4	Mitogen-Activated Protein Kinase Kinase 4	Protein Coding	P45985	62	GC17P012020	52.2862	https://www.genecards.org/cgi-bin/carddisp.pl?gene=MAP2K4
SLC22A18	Solute Carrier Family 22 Member 18	Protein Coding	Q96BI1	54	GC11P002899	52.0918	https://www.genecards.org/cgi-bin/carddisp.pl?gene=SLC22A18
MIR429	MicroRNA 429	RNA Gene		30	GC01P067746	51.9278	https://www.genecards.org/cgi-bin/carddisp.pl?gene=MIR429
MIR34C	MicroRNA 34c	RNA Gene		30	GC11P112835	51.4856	https://www.genecards.org/cgi-bin/carddisp.pl?gene=MIR34C
PCAT1	Prostate Cancer Associated Transcript 1	RNA Gene		26	GC08P126553	51.4214	https://www.genecards.org/cgi-bin/carddisp.pl?gene=PCAT1
TSG101	Tumor Susceptibility 101	Protein Coding	Q99816	57	GC11M018468	51.4055	https://www.genecards.org/cgi-bin/carddisp.pl?gene=TSG101
KDM6A	Lysine Demethylase 6A	Protein Coding	O15550	60	GC0XP044873	51.3726	https://www.genecards.org/cgi-bin/carddisp.pl?gene=KDM6A
CRNDE	Colorectal Neoplasia Differentially Expressed	RNA Gene		29	GC16M054988	51.2865	https://www.genecards.org/cgi-bin/carddisp.pl?gene=CRNDE
IGF1R	Insulin Like Growth Factor 1 Receptor	Protein Coding	P08069	68	GC15P098648	51.166	https://www.genecards.org/cgi-bin/carddisp.pl?gene=IGF1R
SF3B1	Splicing Factor 3b Subunit 1	Protein Coding	O75533	57	GC02M197481	51.1207	https://www.genecards.org/cgi-bin/carddisp.pl?gene=SF3B1
RAF1	Raf-1 Proto-Oncogene, Serine/Threonine Kinase	Protein Coding	P04049	67	GC03M012583	51.0665	https://www.genecards.org/cgi-bin/carddisp.pl?gene=RAF1
TGFBR1	Transforming Growth Factor Beta Receptor 1	Protein Coding	P36897	67	GC09P105622	51.0337	https://www.genecards.org/cgi-bin/carddisp.pl?gene=TGFBR1
FAS	Fas Cell Surface Death Receptor	Protein Coding	P25445	64	GC10P120086	50.9431	https://www.genecards.org/cgi-bin/carddisp.pl?gene=FAS
ERCC3	ERCC Excision Repair 3, TFIIH Core Complex Helicase Subunit	Protein Coding	P19447	61	GC02M127257	50.9423	https://www.genecards.org/cgi-bin/carddisp.pl?gene=ERCC3
DRAIC	Downregulated RNA In Cancer, Inhibitor Of Cell Invasion And Migration	RNA Gene		23	GC15P184625	50.9387	https://www.genecards.org/cgi-bin/carddisp.pl?gene=DRAIC
MIR214	MicroRNA 214	RNA Gene		31	GC01M172234	50.9171	https://www.genecards.org/cgi-bin/carddisp.pl?gene=MIR214
MIR128-2	MicroRNA 128-2	RNA Gene		28	GC03P035754	50.9133	https://www.genecards.org/cgi-bin/carddisp.pl?gene=MIR128-2
XPO1	Exportin 1	Protein Coding	O14980	61	GC02M061445	50.8219	https://www.genecards.org/cgi-bin/carddisp.pl?gene=XPO1
ABCB1	ATP Binding Cassette Subfamily B Member 1	Protein Coding	P08183	64	GC07M087504	50.7022	https://www.genecards.org/cgi-bin/carddisp.pl?gene=ABCB1
ESR2	Estrogen Receptor 2	Protein Coding	Q92731	61	GC14M064084	50.6217	https://www.genecards.org/cgi-bin/carddisp.pl?gene=ESR2
BTK	Bruton Tyrosine Kinase	Protein Coding	Q06187	67	GC0XM101349	50.6186	https://www.genecards.org/cgi-bin/carddisp.pl?gene=BTK
TP53BP1	Tumor Protein P53 Binding Protein 1	Protein Coding	Q12888	56	GC15M043403	50.5761	https://www.genecards.org/cgi-bin/carddisp.pl?gene=TP53BP1
DHFR	Dihydrofolate Reductase	Protein Coding	P00374	61	GC05M080626	50.5087	https://www.genecards.org/cgi-bin/carddisp.pl?gene=DHFR
IGF1	Insulin Like Growth Factor 1	Protein Coding	P05019	61	GC12M102395	50.3114	https://www.genecards.org/cgi-bin/carddisp.pl?gene=IGF1
DANCR	Differentiation Antagonizing Non-Protein Coding RNA	RNA Gene	P0C864	32	GC04P052712	50.2916	https://www.genecards.org/cgi-bin/carddisp.pl?gene=DANCR
WEE1	WEE1 G2 Checkpoint Kinase	Protein Coding	P30291	61	GC11P009573	50.175	https://www.genecards.org/cgi-bin/carddisp.pl?gene=WEE1
MIR223	MicroRNA 223	RNA Gene		29	GC0XP066018	50.0154	https://www.genecards.org/cgi-bin/carddisp.pl?gene=MIR223
EGF	Epidermal Growth Factor	Protein Coding	P01133	64	GC04P109912	49.8964	https://www.genecards.org/cgi-bin/carddisp.pl?gene=EGF
MIR181A2	MicroRNA 181a-2	RNA Gene		28	GC09P124692	49.8856	https://www.genecards.org/cgi-bin/carddisp.pl?gene=MIR181A2
PTENP1	Phosphatase And Tensin Homolog Pseudogene 1	Pseudogene		26	GC09M033673	49.8606	https://www.genecards.org/cgi-bin/carddisp.pl?gene=PTENP1
IL6	Interleukin 6	Protein Coding	P05231	64	GC07P022725	49.8421	https://www.genecards.org/cgi-bin/carddisp.pl?gene=IL6
MIR29A	MicroRNA 29a	RNA Gene		30	GC07M130876	49.8184	https://www.genecards.org/cgi-bin/carddisp.pl?gene=MIR29A
FANCI	FA Complementation Group I	Protein Coding	Q9NVI1	54	GC15P089243	49.7259	https://www.genecards.org/cgi-bin/carddisp.pl?gene=FANCI
MIR193B	MicroRNA 193b	RNA Gene		29	GC16P112531	49.5169	https://www.genecards.org/cgi-bin/carddisp.pl?gene=MIR193B
MIR328	MicroRNA 328	RNA Gene		29	GC16M067744	49.5044	https://www.genecards.org/cgi-bin/carddisp.pl?gene=MIR328
TH2-LCR	Th2 Cytokine Locus Control Region	Functional Element		10	GC05P132629	49.4809	https://www.genecards.org/cgi-bin/carddisp.pl?gene=TH2-LCR
MIR31HG	MIR31 Host Gene	RNA Gene		26	GC09M022281	49.4365	https://www.genecards.org/cgi-bin/carddisp.pl?gene=MIR31HG
NFE2L2	NFE2 Like BZIP Transcription Factor 2	Protein Coding	Q16236	64	GC02M177227	49.4321	https://www.genecards.org/cgi-bin/carddisp.pl?gene=NFE2L2
ABCG2	ATP Binding Cassette Subfamily G Member 2 (JR Blood Group)	Protein Coding	Q9UNQ0	63	GC04M088090	49.3307	https://www.genecards.org/cgi-bin/carddisp.pl?gene=ABCG2
MIRLET7I	MicroRNA Let-7i	RNA Gene		29	GC12P070057	49.3145	https://www.genecards.org/cgi-bin/carddisp.pl?gene=MIRLET7I
SMAD3	SMAD Family Member 3	Protein Coding	P84022	67	GC15P067063	49.2113	https://www.genecards.org/cgi-bin/carddisp.pl?gene=SMAD3
SEPTIN9	Septin 9	Protein Coding	Q9UHD8	53	GC17P145272	49.1359	https://www.genecards.org/cgi-bin/carddisp.pl?gene=SEPTIN9
MIRLET7F1	MicroRNA Let-7f-1	RNA Gene		26	GC09P105389	49.1144	https://www.genecards.org/cgi-bin/carddisp.pl?gene=MIRLET7F1
IGF2	Insulin Like Growth Factor 2	Protein Coding	P01344	61	GC11M014033	49.0418	https://www.genecards.org/cgi-bin/carddisp.pl?gene=IGF2
PIK3CG	Phosphatidylinositol-4,5-Bisphosphate 3-Kinase Catalytic Subunit Gamma	Protein Coding	P48736	63	GC07P106865	48.8083	https://www.genecards.org/cgi-bin/carddisp.pl?gene=PIK3CG
MIR202	MicroRNA 202	RNA Gene		27	GC10M133247	48.7913	https://www.genecards.org/cgi-bin/carddisp.pl?gene=MIR202
IL1RN	Interleukin 1 Receptor Antagonist	Protein Coding	P18510	63	GC02P151137	48.7305	https://www.genecards.org/cgi-bin/carddisp.pl?gene=IL1RN
EXT2	Exostosin Glycosyltransferase 2	Protein Coding	Q93063	58	GC11P044095	48.6795	https://www.genecards.org/cgi-bin/carddisp.pl?gene=EXT2
MIR206	MicroRNA 206	RNA Gene		29	GC06P052144	48.6582	https://www.genecards.org/cgi-bin/carddisp.pl?gene=MIR206
LINC00511	Long Intergenic Non-Protein Coding RNA 511	RNA Gene		26	GC17M095079	48.4171	https://www.genecards.org/cgi-bin/carddisp.pl?gene=LINC00511
CXCR4	C-X-C Motif Chemokine Receptor 4	Protein Coding	P61073	66	GC02M136114	48.4035	https://www.genecards.org/cgi-bin/carddisp.pl?gene=CXCR4
KMT2C	Lysine Methyltransferase 2C	Protein Coding	Q8NEZ4	56	GC07M152134	48.3954	https://www.genecards.org/cgi-bin/carddisp.pl?gene=KMT2C
MITF	Melanocyte Inducing Transcription Factor	Protein Coding	O75030	61	GC03P069740	48.3866	https://www.genecards.org/cgi-bin/carddisp.pl?gene=MITF
SNHG7	Small Nucleolar RNA Host Gene 7	RNA Gene		30	GC09M139126	48.3833	https://www.genecards.org/cgi-bin/carddisp.pl?gene=SNHG7
PANDAR	Promoter Of CDKN1A Antisense DNA Damage Activated RNA	RNA Gene		19	GC06M036673	48.2202	https://www.genecards.org/cgi-bin/carddisp.pl?gene=PANDAR
PTGS2	Prostaglandin-Endoperoxide Synthase 2	Protein Coding	P35354	63	GC01M186671	48.1403	https://www.genecards.org/cgi-bin/carddisp.pl?gene=PTGS2
TP53COR1	Tumor Protein P53 Pathway Corepressor 1	RNA Gene		15	GC06U903133	48.053	https://www.genecards.org/cgi-bin/carddisp.pl?gene=TP53COR1
CKS1B	CDC28 Protein Kinase Regulatory Subunit 1B	Protein Coding	P61024	54	GC01P154974	47.9459	https://www.genecards.org/cgi-bin/carddisp.pl?gene=CKS1B
PTPN11	Protein Tyrosine Phosphatase Non-Receptor Type 11	Protein Coding	Q06124	67	GC12P112418	47.926	https://www.genecards.org/cgi-bin/carddisp.pl?gene=PTPN11
TNF	Tumor Necrosis Factor	Protein Coding	P01375	65	GC06P173080	47.9162	https://www.genecards.org/cgi-bin/carddisp.pl?gene=TNF
IL7R	Interleukin 7 Receptor	Protein Coding	P16871	59	GC05P035852	47.8717	https://www.genecards.org/cgi-bin/carddisp.pl?gene=IL7R
HULC	Hepatocellular Carcinoma Up-Regulated Long Non-Coding RNA	RNA Gene		29	GC06P009057	47.8514	https://www.genecards.org/cgi-bin/carddisp.pl?gene=HULC
HOXA11-AS	HOXA11 Antisense RNA	RNA Gene		29	GC07P027184	47.8394	https://www.genecards.org/cgi-bin/carddisp.pl?gene=HOXA11-AS
KDR	Kinase Insert Domain Receptor	Protein Coding	P35968	67	GC04M055078	47.5751	https://www.genecards.org/cgi-bin/carddisp.pl?gene=KDR
MIRLET7A3	MicroRNA Let-7a-3	RNA Gene		28	GC22P046112	47.5555	https://www.genecards.org/cgi-bin/carddisp.pl?gene=MIRLET7A3
GPC3	Glypican 3	Protein Coding	P51654	59	GC0XM133535	47.5195	https://www.genecards.org/cgi-bin/carddisp.pl?gene=GPC3
GSTM1	Glutathione S-Transferase Mu 1	Protein Coding	P09488	56	GC01P109687	47.4611	https://www.genecards.org/cgi-bin/carddisp.pl?gene=GSTM1
JAK2	Janus Kinase 2	Protein Coding	O60674	66	GC09P004985	47.3035	https://www.genecards.org/cgi-bin/carddisp.pl?gene=JAK2
CDKN1C	Cyclin Dependent Kinase Inhibitor 1C	Protein Coding	P49918	59	GC11M014056	47.2798	https://www.genecards.org/cgi-bin/carddisp.pl?gene=CDKN1C
GALNT12	Polypeptide N-Acetylgalactosaminyltransferase 12	Protein Coding	Q8IXK2	51	GC09P098807	47.222	https://www.genecards.org/cgi-bin/carddisp.pl?gene=GALNT12
MIR106A	MicroRNA 106a	RNA Gene		26	GC0XM135351	47.1566	https://www.genecards.org/cgi-bin/carddisp.pl?gene=MIR106A
PBRM1	Polybromo 1	Protein Coding	Q86U86	59	GC03M052545	47.0759	https://www.genecards.org/cgi-bin/carddisp.pl?gene=PBRM1
IDH2	Isocitrate Dehydrogenase (NADP(+)) 2	Protein Coding	P48735	66	GC15M090083	47.0029	https://www.genecards.org/cgi-bin/carddisp.pl?gene=IDH2
MIR499A	MicroRNA 499a	RNA Gene		30	GC20P034990	46.8784	https://www.genecards.org/cgi-bin/carddisp.pl?gene=MIR499A
MIR106B	MicroRNA 106b	RNA Gene		30	GC07M106401	46.8421	https://www.genecards.org/cgi-bin/carddisp.pl?gene=MIR106B
GATA2	GATA Binding Protein 2	Protein Coding	P23769	62	GC03M128479	46.7844	https://www.genecards.org/cgi-bin/carddisp.pl?gene=GATA2
XPA	XPA, DNA Damage Recognition And Repair Factor	Protein Coding	P23025	58	GC09M097654	46.5818	https://www.genecards.org/cgi-bin/carddisp.pl?gene=XPA
MKI67	Marker Of Proliferation Ki-67	Protein Coding	P46013	57	GC10M128096	46.3772	https://www.genecards.org/cgi-bin/carddisp.pl?gene=MKI67
TP63	Tumor Protein P63	Protein Coding	Q9H3D4	59	GC03P189598	46.3496	https://www.genecards.org/cgi-bin/carddisp.pl?gene=TP63
CDK6	Cyclin Dependent Kinase 6	Protein Coding	Q00534	64	GC07M092604	46.2563	https://www.genecards.org/cgi-bin/carddisp.pl?gene=CDK6
SF3B2	Splicing Factor 3b Subunit 2	Protein Coding	Q13435	52	GC11P066050	46.2352	https://www.genecards.org/cgi-bin/carddisp.pl?gene=SF3B2
MIR99A	MicroRNA 99a	RNA Gene		29	GC21P016539	46.2071	https://www.genecards.org/cgi-bin/carddisp.pl?gene=MIR99A
PTCH2	Patched 2	Protein Coding	Q9Y6C5	57	GC01M044819	46.1307	https://www.genecards.org/cgi-bin/carddisp.pl?gene=PTCH2
MMP2	Matrix Metallopeptidase 2	Protein Coding	P08253	66	GC16P113682	46.0743	https://www.genecards.org/cgi-bin/carddisp.pl?gene=MMP2
FASLG	Fas Ligand	Protein Coding	P48023	61	GC01P172659	45.8147	https://www.genecards.org/cgi-bin/carddisp.pl?gene=FASLG
LNCRNA-ATB	LncRNA Activated By TGF-Beta	RNA Gene		12	GC14P055719	45.6586	https://www.genecards.org/cgi-bin/carddisp.pl?gene=LNCRNA-ATB
MIR183	MicroRNA 183	RNA Gene		27	GC07M129897	45.6332	https://www.genecards.org/cgi-bin/carddisp.pl?gene=MIR183
MMP9	Matrix Metallopeptidase 9	Protein Coding	P14780	66	GC20P046008	45.6233	https://www.genecards.org/cgi-bin/carddisp.pl?gene=MMP9
MIR150	MicroRNA 150	RNA Gene		30	GC19M049500	45.5066	https://www.genecards.org/cgi-bin/carddisp.pl?gene=MIR150
PARP1	Poly(ADP-Ribose) Polymerase 1	Protein Coding	P09874	64	GC01M226360	45.5048	https://www.genecards.org/cgi-bin/carddisp.pl?gene=PARP1
NORAD	Non-Coding RNA Activated By DNA Damage	RNA Gene		26	GC20M036722	45.4837	https://www.genecards.org/cgi-bin/carddisp.pl?gene=NORAD
GSTP1	Glutathione S-Transferase Pi 1	Protein Coding	P09211	63	GC11P067583	45.483	https://www.genecards.org/cgi-bin/carddisp.pl?gene=GSTP1
KLLN	Killin, P53 Regulated DNA Replication Inhibitor	Protein Coding	B2CW77	42	GC10M088592	45.4209	https://www.genecards.org/cgi-bin/carddisp.pl?gene=KLLN
MT-TT	Mitochondrially Encoded TRNA-Thr (ACN)	RNA Gene		23	GCMTP015890	45.3172	https://www.genecards.org/cgi-bin/carddisp.pl?gene=MT-TT
CD44	CD44 Molecule (IN Blood Group)	Protein Coding	P16070	61	GC11P035139	45.2877	https://www.genecards.org/cgi-bin/carddisp.pl?gene=CD44
FLT1	Fms Related Receptor Tyrosine Kinase 1	Protein Coding	P17948	64	GC13M028300	45.2149	https://www.genecards.org/cgi-bin/carddisp.pl?gene=FLT1
MIR128-1	MicroRNA 128-1	RNA Gene		27	GC02P135665	45.0837	https://www.genecards.org/cgi-bin/carddisp.pl?gene=MIR128-1
NNT-AS1	NNT Antisense RNA 1	RNA Gene		24	GC05M045128	44.9523	https://www.genecards.org/cgi-bin/carddisp.pl?gene=NNT-AS1
MIR100	MicroRNA 100	RNA Gene		30	GC11M122152	44.8938	https://www.genecards.org/cgi-bin/carddisp.pl?gene=MIR100
SOD2	Superoxide Dismutase 2	Protein Coding	P04179	61	GC06M159669	44.8431	https://www.genecards.org/cgi-bin/carddisp.pl?gene=SOD2
LINC00472	Long Intergenic Non-Protein Coding RNA 472	RNA Gene	Q9H8W2	36	GC06M104945	44.7706	https://www.genecards.org/cgi-bin/carddisp.pl?gene=LINC00472
MIR140	MicroRNA 140	RNA Gene		32	GC16P114132	44.6939	https://www.genecards.org/cgi-bin/carddisp.pl?gene=MIR140
NQO2	N-Ribosyldihydronicotinamide:Quinone Dehydrogenase 2	Protein Coding	P16083	58	GC06P008752	44.6843	https://www.genecards.org/cgi-bin/carddisp.pl?gene=NQO2
MIR196A2	MicroRNA 196a-2	RNA Gene		29	GC12P069775	44.6091	https://www.genecards.org/cgi-bin/carddisp.pl?gene=MIR196A2
MIRLET7B	MicroRNA Let-7b	RNA Gene		29	GC22P087150	44.502	https://www.genecards.org/cgi-bin/carddisp.pl?gene=MIRLET7B
MIR139	MicroRNA 139	RNA Gene		30	GC11M072615	44.4639	https://www.genecards.org/cgi-bin/carddisp.pl?gene=MIR139
KMT2A	Lysine Methyltransferase 2A	Protein Coding	Q03164	61	GC11P118436	44.4358	https://www.genecards.org/cgi-bin/carddisp.pl?gene=KMT2A
MIR181D	MicroRNA 181d	RNA Gene		27	GC19P013874	44.3241	https://www.genecards.org/cgi-bin/carddisp.pl?gene=MIR181D
MTHFR	Methylenetetrahydrofolate Reductase	Protein Coding	P42898	61	GC01M011785	44.3021	https://www.genecards.org/cgi-bin/carddisp.pl?gene=MTHFR
MIR224	MicroRNA 224	RNA Gene		25	GC0XM151958	44.2166	https://www.genecards.org/cgi-bin/carddisp.pl?gene=MIR224
DLEU1	Deleted In Lymphocytic Leukemia 1	RNA Gene	O43261	36	GC13P051533	44.1989	https://www.genecards.org/cgi-bin/carddisp.pl?gene=DLEU1
NEK2	NIMA Related Kinase 2	Protein Coding	P51955	63	GC01M211658	44.1984	https://www.genecards.org/cgi-bin/carddisp.pl?gene=NEK2
XRCC1	X-Ray Repair Cross Complementing 1	Protein Coding	P18887	58	GC19M043543	44.1609	https://www.genecards.org/cgi-bin/carddisp.pl?gene=XRCC1
MIR502	MicroRNA 502	RNA Gene		23	GC0XP050014	44.0028	https://www.genecards.org/cgi-bin/carddisp.pl?gene=MIR502
UIMC1	Ubiquitin Interaction Motif Containing 1	Protein Coding	Q96RL1	53	GC05M176905	43.958	https://www.genecards.org/cgi-bin/carddisp.pl?gene=UIMC1
NFKB1	Nuclear Factor Kappa B Subunit 1	Protein Coding	P19838	66	GC04P102501	43.9351	https://www.genecards.org/cgi-bin/carddisp.pl?gene=NFKB1
BIRC5	Baculoviral IAP Repeat Containing 5	Protein Coding	O15392	59	GC17P078214	43.7864	https://www.genecards.org/cgi-bin/carddisp.pl?gene=BIRC5
TFF1	Trefoil Factor 1	Protein Coding	P04155	55	GC21M042362	43.7713	https://www.genecards.org/cgi-bin/carddisp.pl?gene=TFF1
WT1-AS	WT1 Antisense RNA	RNA Gene	Q06250	36	GC11P032434	43.7349	https://www.genecards.org/cgi-bin/carddisp.pl?gene=WT1-AS
ABCA1	ATP Binding Cassette Subfamily A Member 1	Protein Coding	O95477	61	GC09M104781	43.72	https://www.genecards.org/cgi-bin/carddisp.pl?gene=ABCA1
HMMR-AS1	HMMR Antisense RNA 1	RNA Gene		25	GC05M163482	43.6906	https://www.genecards.org/cgi-bin/carddisp.pl?gene=HMMR-AS1
RASSF1	Ras Association Domain Family Member 1	Protein Coding	Q9NS23	56	GC03M050329	43.6857	https://www.genecards.org/cgi-bin/carddisp.pl?gene=RASSF1
HERC2	HECT And RLD Domain Containing E3 Ubiquitin Protein Ligase 2	Protein Coding	O95714	57	GC15M028111	43.6278	https://www.genecards.org/cgi-bin/carddisp.pl?gene=HERC2
MIR124-3	MicroRNA 124-3	RNA Gene		25	GC20P068654	43.6183	https://www.genecards.org/cgi-bin/carddisp.pl?gene=MIR124-3
CASC22	Cancer Susceptibility 22	RNA Gene		22	GC16P052258	43.4596	https://www.genecards.org/cgi-bin/carddisp.pl?gene=CASC22
HIF1A-AS2	HIF1A Antisense RNA 2	RNA Gene		23	GC14M061747	43.4302	https://www.genecards.org/cgi-bin/carddisp.pl?gene=HIF1A-AS2
MIR93	MicroRNA 93	RNA Gene		30	GC07M106402	43.3566	https://www.genecards.org/cgi-bin/carddisp.pl?gene=MIR93
MIR663A	MicroRNA 663a	RNA Gene		23	GC20M026208	43.3498	https://www.genecards.org/cgi-bin/carddisp.pl?gene=MIR663A
HOXA-AS2	HOXA Cluster Antisense RNA 2	RNA Gene		27	GC07P027107	43.3225	https://www.genecards.org/cgi-bin/carddisp.pl?gene=HOXA-AS2
MIR19A	MicroRNA 19a	RNA Gene		28	GC13P091732	43.2578	https://www.genecards.org/cgi-bin/carddisp.pl?gene=MIR19A
RNASEL	Ribonuclease L	Protein Coding	Q05823	57	GC01M182573	43.1247	https://www.genecards.org/cgi-bin/carddisp.pl?gene=RNASEL
MIR136	MicroRNA 136	RNA Gene		29	GC14P119212	43.0734	https://www.genecards.org/cgi-bin/carddisp.pl?gene=MIR136
YAP1	Yes1 Associated Transcriptional Regulator	Protein Coding	P46937	61	GC11P102110	42.989	https://www.genecards.org/cgi-bin/carddisp.pl?gene=YAP1
ZNF276	Zinc Finger Protein 276	Protein Coding	Q8N554	47	GC16P089720	42.9731	https://www.genecards.org/cgi-bin/carddisp.pl?gene=ZNF276
MGMT	O-6-Methylguanine-DNA Methyltransferase	Protein Coding	P16455	62	GC10P129467	42.9666	https://www.genecards.org/cgi-bin/carddisp.pl?gene=MGMT
KLK3	Kallikrein Related Peptidase 3	Protein Coding	P07288	60	GC19P050854	42.929	https://www.genecards.org/cgi-bin/carddisp.pl?gene=KLK3
EXOC2	Exocyst Complex Component 2	Protein Coding	Q96KP1	53	GC06M000485	42.8852	https://www.genecards.org/cgi-bin/carddisp.pl?gene=EXOC2
DDB2	Damage Specific DNA Binding Protein 2	Protein Coding	Q92466	59	GC11P048687	42.7952	https://www.genecards.org/cgi-bin/carddisp.pl?gene=DDB2
TYMS	Thymidylate Synthetase	Protein Coding	P04818	63	GC18P000657	42.6491	https://www.genecards.org/cgi-bin/carddisp.pl?gene=TYMS
CERNA2	Competing Endogenous LncRNA 2 For MicroRNA Let-7b	RNA Gene		19	GC10M084153	42.5753	https://www.genecards.org/cgi-bin/carddisp.pl?gene=CERNA2
GLI1	GLI Family Zinc Finger 1	Protein Coding	P08151	60	GC12P069946	42.4722	https://www.genecards.org/cgi-bin/carddisp.pl?gene=GLI1
PRKN	Parkin RBR E3 Ubiquitin Protein Ligase	Protein Coding	O60260	62	GC06M161348	42.4294	https://www.genecards.org/cgi-bin/carddisp.pl?gene=PRKN
CASP3	Caspase 3	Protein Coding	P42574	63	GC04M184627	42.3542	https://www.genecards.org/cgi-bin/carddisp.pl?gene=CASP3
WWOX	WW Domain Containing Oxidoreductase	Protein Coding	Q9NZC7	60	GC16P078099	42.3146	https://www.genecards.org/cgi-bin/carddisp.pl?gene=WWOX
CCDC26	CCDC26 Long Non-Coding RNA	RNA Gene		33	GC08M137219	42.2615	https://www.genecards.org/cgi-bin/carddisp.pl?gene=CCDC26
LINC01234	Long Intergenic Non-Protein Coding RNA 1234	RNA Gene		25	GC12M113584	42.1154	https://www.genecards.org/cgi-bin/carddisp.pl?gene=LINC01234
CBS	Cystathionine Beta-Synthase	Protein Coding	P35520	64	GC21M043053	42.0829	https://www.genecards.org/cgi-bin/carddisp.pl?gene=CBS
SNHG15	Small Nucleolar RNA Host Gene 15	RNA Gene		29	GC07M045626	42.0527	https://www.genecards.org/cgi-bin/carddisp.pl?gene=SNHG15
LMNA	Lamin A/C	Protein Coding	P02545	63	GC01P156082	42.0438	https://www.genecards.org/cgi-bin/carddisp.pl?gene=LMNA
CBFB	Core-Binding Factor Subunit Beta	Protein Coding	Q13951	60	GC16P113955	42.0057	https://www.genecards.org/cgi-bin/carddisp.pl?gene=CBFB
IRF1	Interferon Regulatory Factor 1	Protein Coding	P10914	60	GC05M132440	41.9697	https://www.genecards.org/cgi-bin/carddisp.pl?gene=IRF1
MIR25	MicroRNA 25	RNA Gene		29	GC07M100093	41.9684	https://www.genecards.org/cgi-bin/carddisp.pl?gene=MIR25
FOXO1	Forkhead Box O1	Protein Coding	Q12778	64	GC13M040555	41.9184	https://www.genecards.org/cgi-bin/carddisp.pl?gene=FOXO1
EGOT	Eosinophil Granule Ontogeny Transcript	RNA Gene		28	GC03M004740	41.9082	https://www.genecards.org/cgi-bin/carddisp.pl?gene=EGOT
MIR199A1	MicroRNA 199a-1	RNA Gene		29	GC19M010817	41.8282	https://www.genecards.org/cgi-bin/carddisp.pl?gene=MIR199A1
STAG2	STAG2 Cohesin Complex Component	Protein Coding	Q8N3U4	58	GC0XP123960	41.754	https://www.genecards.org/cgi-bin/carddisp.pl?gene=STAG2
CYP1A1	Cytochrome P450 Family 1 Subfamily A Member 1	Protein Coding	P04798	60	GC15M074719	41.7303	https://www.genecards.org/cgi-bin/carddisp.pl?gene=CYP1A1
MIR15A	MicroRNA 15a	RNA Gene		25	GC13M050049	41.6149	https://www.genecards.org/cgi-bin/carddisp.pl?gene=MIR15A
SPEN	Spen Family Transcriptional Repressor	Protein Coding	Q96T58	53	GC01P068446	41.5927	https://www.genecards.org/cgi-bin/carddisp.pl?gene=SPEN
MIR23A	MicroRNA 23a	RNA Gene		30	GC19M104477	41.5775	https://www.genecards.org/cgi-bin/carddisp.pl?gene=MIR23A
ACVR1B	Activin A Receptor Type 1B	Protein Coding	P36896	59	GC12P051951	41.5484	https://www.genecards.org/cgi-bin/carddisp.pl?gene=ACVR1B
RMST	Rhabdomyosarcoma 2 Associated Transcript	RNA Gene		29	GC12P096991	41.5119	https://www.genecards.org/cgi-bin/carddisp.pl?gene=RMST
LOC106721785	BRCA2 Promoter/Silencer Region	Functional Element		9	GC13P032314	41.5034	https://www.genecards.org/cgi-bin/carddisp.pl?gene=LOC106721785
ZNF462	Zinc Finger Protein 462	Protein Coding	Q96JM2	51	GC09P106860	41.4371	https://www.genecards.org/cgi-bin/carddisp.pl?gene=ZNF462
KLC1	Kinesin Light Chain 1	Protein Coding	Q07866	56	GC14P119269	41.4257	https://www.genecards.org/cgi-bin/carddisp.pl?gene=KLC1
ITCH	Itchy E3 Ubiquitin Protein Ligase	Protein Coding	Q96J02	60	GC20P034363	41.3736	https://www.genecards.org/cgi-bin/carddisp.pl?gene=ITCH
CXCL8	C-X-C Motif Chemokine Ligand 8	Protein Coding	P10145	56	GC04P073740	41.2484	https://www.genecards.org/cgi-bin/carddisp.pl?gene=CXCL8
MIR133B	MicroRNA 133b	RNA Gene		30	GC06P052148	41.2081	https://www.genecards.org/cgi-bin/carddisp.pl?gene=MIR133B
AXL	AXL Receptor Tyrosine Kinase	Protein Coding	P30530	64	GC19P041219	41.0118	https://www.genecards.org/cgi-bin/carddisp.pl?gene=AXL
MIR142	MicroRNA 142	RNA Gene		30	GC17M058331	40.9631	https://www.genecards.org/cgi-bin/carddisp.pl?gene=MIR142
SMARCE1	SWI/SNF Related BAF Chromatin Remodeling Complex Subunit E1	Protein Coding	Q969G3	58	GC17M040624	40.9168	https://www.genecards.org/cgi-bin/carddisp.pl?gene=SMARCE1
MNX1-AS1	MNX1 Antisense RNA 1 (Head To Head)	RNA Gene		25	GC07P163814	40.9079	https://www.genecards.org/cgi-bin/carddisp.pl?gene=MNX1-AS1
PRLR	Prolactin Receptor	Protein Coding	P16471	61	GC05M035048	40.9045	https://www.genecards.org/cgi-bin/carddisp.pl?gene=PRLR
DNMT3A	DNA Methyltransferase 3 Alpha	Protein Coding	Q9Y6K1	65	GC02M025228	40.8311	https://www.genecards.org/cgi-bin/carddisp.pl?gene=DNMT3A
MIR125B1	MicroRNA 125b-1	RNA Gene		30	GC11M137507	40.8087	https://www.genecards.org/cgi-bin/carddisp.pl?gene=MIR125B1
CTSD	Cathepsin D	Protein Coding	P07339	66	GC11M001752	40.7848	https://www.genecards.org/cgi-bin/carddisp.pl?gene=CTSD
CEBPA	CCAAT Enhancer Binding Protein Alpha	Protein Coding	P49715	60	GC19M033299	40.7841	https://www.genecards.org/cgi-bin/carddisp.pl?gene=CEBPA
MIR215	MicroRNA 215	RNA Gene		27	GC01M220117	40.7066	https://www.genecards.org/cgi-bin/carddisp.pl?gene=MIR215
ATRIP	ATR Interacting Protein	Protein Coding	Q8WXE1	56	GC03P063179	40.7066	https://www.genecards.org/cgi-bin/carddisp.pl?gene=ATRIP
PHB2	Prohibitin 2	Protein Coding	Q99623	56	GC12M006965	40.7003	https://www.genecards.org/cgi-bin/carddisp.pl?gene=PHB2
NBAT1	Neuroblastoma Associated Transcript 1	RNA Gene		25	GC06M022481	40.6568	https://www.genecards.org/cgi-bin/carddisp.pl?gene=NBAT1
SPOP	Speckle Type BTB/POZ Protein	Protein Coding	O43791	57	GC17M049598	40.6424	https://www.genecards.org/cgi-bin/carddisp.pl?gene=SPOP
MIR211	MicroRNA 211	RNA Gene		30	GC15M031065	40.5958	https://www.genecards.org/cgi-bin/carddisp.pl?gene=MIR211
ZEB1	Zinc Finger E-Box Binding Homeobox 1	Protein Coding	P37275	62	GC10P031318	40.5295	https://www.genecards.org/cgi-bin/carddisp.pl?gene=ZEB1
MIRLET7G	MicroRNA Let-7g	RNA Gene		28	GC03M052268	40.5018	https://www.genecards.org/cgi-bin/carddisp.pl?gene=MIRLET7G
SOX2	SRY-Box Transcription Factor 2	Protein Coding	P48431	59	GC03P181711	40.481	https://www.genecards.org/cgi-bin/carddisp.pl?gene=SOX2
DLC1	DLC1 Rho GTPase Activating Protein	Protein Coding	Q96QB1	57	GC08M013083	40.4342	https://www.genecards.org/cgi-bin/carddisp.pl?gene=DLC1
NCOA3	Nuclear Receptor Coactivator 3	Protein Coding	Q9Y6Q9	60	GC20P047501	40.4085	https://www.genecards.org/cgi-bin/carddisp.pl?gene=NCOA3
CCND2	Cyclin D2	Protein Coding	P30279	61	GC12P068218	40.1625	https://www.genecards.org/cgi-bin/carddisp.pl?gene=CCND2
IGFBP3	Insulin Like Growth Factor Binding Protein 3	Protein Coding	P17936	59	GC07M045912	40.0711	https://www.genecards.org/cgi-bin/carddisp.pl?gene=IGFBP3
RARB	Retinoic Acid Receptor Beta	Protein Coding	P10826	63	GC03P025948	40.0613	https://www.genecards.org/cgi-bin/carddisp.pl?gene=RARB
SMAD2	SMAD Family Member 2	Protein Coding	Q15796	66	GC18M047809	39.9187	https://www.genecards.org/cgi-bin/carddisp.pl?gene=SMAD2
ERCC1	ERCC Excision Repair 1, Endonuclease Non-Catalytic Subunit	Protein Coding	P07992	59	GC19M105114	39.7259	https://www.genecards.org/cgi-bin/carddisp.pl?gene=ERCC1
SOX9	SRY-Box Transcription Factor 9	Protein Coding	P48436	58	GC17P072121	39.6902	https://www.genecards.org/cgi-bin/carddisp.pl?gene=SOX9
ROS1	ROS Proto-Oncogene 1, Receptor Tyrosine Kinase	Protein Coding	P08922	60	GC06M117287	39.6677	https://www.genecards.org/cgi-bin/carddisp.pl?gene=ROS1
AKT2	AKT Serine/Threonine Kinase 2	Protein Coding	P31751	67	GC19M040230	39.6085	https://www.genecards.org/cgi-bin/carddisp.pl?gene=AKT2
MIR494	MicroRNA 494	RNA Gene		26	GC14P120247	39.586	https://www.genecards.org/cgi-bin/carddisp.pl?gene=MIR494
PALLD	Palladin, Cytoskeletal Associated Protein	Protein Coding	Q8WX93	54	GC04P168497	39.3814	https://www.genecards.org/cgi-bin/carddisp.pl?gene=PALLD
TBX3	T-Box Transcription Factor 3	Protein Coding	O15119	57	GC12M114670	39.3769	https://www.genecards.org/cgi-bin/carddisp.pl?gene=TBX3
DNMT1	DNA Methyltransferase 1	Protein Coding	P26358	66	GC19M010133	39.375	https://www.genecards.org/cgi-bin/carddisp.pl?gene=DNMT1
MIR424	MicroRNA 424	RNA Gene		27	GC0XM135360	39.3596	https://www.genecards.org/cgi-bin/carddisp.pl?gene=MIR424
MIR23B	MicroRNA 23b	RNA Gene		29	GC09P095085	39.3153	https://www.genecards.org/cgi-bin/carddisp.pl?gene=MIR23B
TCF7L2	Transcription Factor 7 Like 2	Protein Coding	Q9NQB0	59	GC10P112950	39.3053	https://www.genecards.org/cgi-bin/carddisp.pl?gene=TCF7L2
EPB41L4A-DT	EPB41L4A Divergent Transcript	RNA Gene		29	GC05P112421	39.3017	https://www.genecards.org/cgi-bin/carddisp.pl?gene=EPB41L4A-DT
FLT4	Fms Related Receptor Tyrosine Kinase 4	Protein Coding	P35916	65	GC05M183106	39.2152	https://www.genecards.org/cgi-bin/carddisp.pl?gene=FLT4
LOC107303338	3p25 FANCD2 Alu-Mediated Recombination Region	Functional Element		12	GC03P025552	39.2139	https://www.genecards.org/cgi-bin/carddisp.pl?gene=LOC107303338
LEP	Leptin	Protein Coding	P41159	59	GC07P128241	39.165	https://www.genecards.org/cgi-bin/carddisp.pl?gene=LEP
RHBDF2	Rhomboid 5 Homolog 2	Protein Coding	Q6PJF5	53	GC17M076470	39.1511	https://www.genecards.org/cgi-bin/carddisp.pl?gene=RHBDF2
VDR	Vitamin D Receptor	Protein Coding	P11473	61	GC12M047841	39.1498	https://www.genecards.org/cgi-bin/carddisp.pl?gene=VDR
MIR296	MicroRNA 296	RNA Gene		25	GC20M058817	39.0638	https://www.genecards.org/cgi-bin/carddisp.pl?gene=MIR296
MIR26B	MicroRNA 26b	RNA Gene		31	GC02P218402	39.0633	https://www.genecards.org/cgi-bin/carddisp.pl?gene=MIR26B
NKX2-1	NK2 Homeobox 1	Protein Coding	P43699	61	GC14M036516	39.0448	https://www.genecards.org/cgi-bin/carddisp.pl?gene=NKX2-1
NKILA	NF-KappaB Interacting LncRNA	RNA Gene		21	GC20P057796	38.9579	https://www.genecards.org/cgi-bin/carddisp.pl?gene=NKILA
MIRLET7F2	MicroRNA Let-7f-2	RNA Gene		25	GC0XM053942	38.8325	https://www.genecards.org/cgi-bin/carddisp.pl?gene=MIRLET7F2
PCNA	Proliferating Cell Nuclear Antigen	Protein Coding	P12004	63	GC20M005114	38.7176	https://www.genecards.org/cgi-bin/carddisp.pl?gene=PCNA
SETD2	SET Domain Containing 2, Histone Lysine Methyltransferase	Protein Coding	Q9BYW2	60	GC03M047033	38.7021	https://www.genecards.org/cgi-bin/carddisp.pl?gene=SETD2
MIR510	MicroRNA 510	RNA Gene		21	GC0XM147272	38.6906	https://www.genecards.org/cgi-bin/carddisp.pl?gene=MIR510
ZNF667-AS1	ZNF667 Antisense RNA 1 (Head To Head)	RNA Gene		23	GC19P056477	38.6113	https://www.genecards.org/cgi-bin/carddisp.pl?gene=ZNF667-AS1
GSTT1	Glutathione S-Transferase Theta 1	Protein Coding	P30711	43	GC22Mi00270	38.5895	https://www.genecards.org/cgi-bin/carddisp.pl?gene=GSTT1
FHIT	Fragile Histidine Triad Diadenosine Triphosphatase	Protein Coding	P49789	56	GC03M059747	38.5816	https://www.genecards.org/cgi-bin/carddisp.pl?gene=FHIT
PBOV1	Prostate And Breast Cancer Overexpressed 1	Protein Coding	Q9GZY1	35	GC06M138215	38.5464	https://www.genecards.org/cgi-bin/carddisp.pl?gene=PBOV1
TWIST1	Twist Family BHLH Transcription Factor 1	Protein Coding	Q15672	60	GC07M019020	38.3644	https://www.genecards.org/cgi-bin/carddisp.pl?gene=TWIST1
CDK1	Cyclin Dependent Kinase 1	Protein Coding	P06493	61	GC10P060772	38.2397	https://www.genecards.org/cgi-bin/carddisp.pl?gene=CDK1
PDGFRB	Platelet Derived Growth Factor Receptor Beta	Protein Coding	P09619	66	GC05M150113	38.2342	https://www.genecards.org/cgi-bin/carddisp.pl?gene=PDGFRB
MIR27B	MicroRNA 27b	RNA Gene		29	GC09P105428	38.2194	https://www.genecards.org/cgi-bin/carddisp.pl?gene=MIR27B
MIR9-3	MicroRNA 9-3	RNA Gene		25	GC15P089368	38.1899	https://www.genecards.org/cgi-bin/carddisp.pl?gene=MIR9-3
PLAU	Plasminogen Activator, Urokinase	Protein Coding	P00749	64	GC10P073909	38.1178	https://www.genecards.org/cgi-bin/carddisp.pl?gene=PLAU
LINP1	LncRNA In Non-Homologous End Joining Pathway 1	RNA Gene		21	GC10P007257	38.1148	https://www.genecards.org/cgi-bin/carddisp.pl?gene=LINP1
LINC00052	Long Intergenic Non-Protein Coding RNA 52	RNA Gene	Q96N35	27	GC15P087576	38.0693	https://www.genecards.org/cgi-bin/carddisp.pl?gene=LINC00052
GFOD3P	Gfo/Idh/MocA-Like Oxidoreductase Domain Containing 3, Pseudogene	Pseudogene		26	GC01M003735	38.0122	https://www.genecards.org/cgi-bin/carddisp.pl?gene=GFOD3P
TRAF5	TNF Receptor Associated Factor 5	Protein Coding	O00463	54	GC01P211326	37.9419	https://www.genecards.org/cgi-bin/carddisp.pl?gene=TRAF5
MIR193A	MicroRNA 193a	RNA Gene		28	GC17P031559	37.8879	https://www.genecards.org/cgi-bin/carddisp.pl?gene=MIR193A
DCC	DCC Netrin 1 Receptor	Protein Coding	P43146	60	GC18P052340	37.8542	https://www.genecards.org/cgi-bin/carddisp.pl?gene=DCC
IRAK4	Interleukin 1 Receptor Associated Kinase 4	Protein Coding	Q9NWZ3	62	GC12P043758	37.8264	https://www.genecards.org/cgi-bin/carddisp.pl?gene=IRAK4
DLEC1	DLEC1 Cilia And Flagella Associated Protein	Protein Coding	Q9Y238	49	GC03P038038	37.692	https://www.genecards.org/cgi-bin/carddisp.pl?gene=DLEC1
KEAP1	Kelch Like ECH Associated Protein 1	Protein Coding	Q14145	61	GC19M010486	37.6187	https://www.genecards.org/cgi-bin/carddisp.pl?gene=KEAP1
E2F1	E2F Transcription Factor 1	Protein Coding	Q01094	57	GC20M033675	37.6109	https://www.genecards.org/cgi-bin/carddisp.pl?gene=E2F1
DPP10-AS1	DPP10 Antisense RNA 1	RNA Gene		22	GC02M115131	37.5984	https://www.genecards.org/cgi-bin/carddisp.pl?gene=DPP10-AS1
PAH	Phenylalanine Hydroxylase	Protein Coding	P00439	60	GC12M102836	37.5824	https://www.genecards.org/cgi-bin/carddisp.pl?gene=PAH
CASP10	Caspase 10	Protein Coding	Q92851	60	GC02P201182	37.5467	https://www.genecards.org/cgi-bin/carddisp.pl?gene=CASP10
PDCD1	Programmed Cell Death 1	Protein Coding	Q15116	60	GC02M241849	37.536	https://www.genecards.org/cgi-bin/carddisp.pl?gene=PDCD1
AKT3	AKT Serine/Threonine Kinase 3	Protein Coding	Q9Y243	68	GC01M243488	37.5351	https://www.genecards.org/cgi-bin/carddisp.pl?gene=AKT3
CACNA2D1	Calcium Voltage-Gated Channel Auxiliary Subunit Alpha2delta 1	Protein Coding	P54289	59	GC07M081946	37.4674	https://www.genecards.org/cgi-bin/carddisp.pl?gene=CACNA2D1
ELAC2	ElaC Ribonuclease Z 2	Protein Coding	Q9BQ52	54	GC17M012991	37.4155	https://www.genecards.org/cgi-bin/carddisp.pl?gene=ELAC2
MIR10A	MicroRNA 10a	RNA Gene		30	GC17M048579	37.3317	https://www.genecards.org/cgi-bin/carddisp.pl?gene=MIR10A
AXIN1	Axin 1	Protein Coding	O15169	60	GC16M000287	37.3299	https://www.genecards.org/cgi-bin/carddisp.pl?gene=AXIN1
GSK3B	Glycogen Synthase Kinase 3 Beta	Protein Coding	P49841	64	GC03M119821	37.3063	https://www.genecards.org/cgi-bin/carddisp.pl?gene=GSK3B
LOC130062899	ATAC-STARR-Seq Lymphoblastoid Active Region 13597	Functional Element		9	GC19P148053	37.304	https://www.genecards.org/cgi-bin/carddisp.pl?gene=LOC130062899
LDLR	Low Density Lipoprotein Receptor	Protein Coding	P01130	64	GC19P142248	37.2813	https://www.genecards.org/cgi-bin/carddisp.pl?gene=LDLR
MIRLET7E	MicroRNA Let-7e	RNA Gene		28	GC19P143412	37.2428	https://www.genecards.org/cgi-bin/carddisp.pl?gene=MIRLET7E
LOC126806658	BRD4-Independent Group 4 Enhancer GRCh37_chr3:41265899-41267098	Functional Element		11	GC03P041224	37.1383	https://www.genecards.org/cgi-bin/carddisp.pl?gene=LOC126806658
DSCAM-AS1	DSCAM Antisense RNA 1	RNA Gene		23	GC21P040383	37.1286	https://www.genecards.org/cgi-bin/carddisp.pl?gene=DSCAM-AS1
MIR192	MicroRNA 192	RNA Gene		30	GC11M064891	37.056	https://www.genecards.org/cgi-bin/carddisp.pl?gene=MIR192
GNG3	G Protein Subunit Gamma 3	Protein Coding	P63215	48	GC11P103101	37.0225	https://www.genecards.org/cgi-bin/carddisp.pl?gene=GNG3
KLF6	KLF Transcription Factor 6	Protein Coding	Q99612	56	GC10M003779	37.0174	https://www.genecards.org/cgi-bin/carddisp.pl?gene=KLF6
IRAIN	IGF1R Antisense Imprinted Non-Protein Coding RNA	RNA Gene		25	GC15M159812	36.9663	https://www.genecards.org/cgi-bin/carddisp.pl?gene=IRAIN
BSCL2	BSCL2 Lipid Droplet Biogenesis Associated, Seipin	Protein Coding	Q96G97	56	GC11M136455	36.9497	https://www.genecards.org/cgi-bin/carddisp.pl?gene=BSCL2
CYP17A1-AS1	CYP17A1 Antisense RNA 1	RNA Gene		23	GC10P120474	36.9013	https://www.genecards.org/cgi-bin/carddisp.pl?gene=CYP17A1-AS1
MIR16-1	MicroRNA 16-1	RNA Gene		29	GC13M050048	36.8024	https://www.genecards.org/cgi-bin/carddisp.pl?gene=MIR16-1
MIR24-1	MicroRNA 24-1	RNA Gene		27	GC09P095086	36.7886	https://www.genecards.org/cgi-bin/carddisp.pl?gene=MIR24-1
LINC00628	Long Intergenic Non-Protein Coding RNA 628	RNA Gene		20	GC01M204728	36.7879	https://www.genecards.org/cgi-bin/carddisp.pl?gene=LINC00628
PCGF2	Polycomb Group Ring Finger 2	Protein Coding	P35227	52	GC17M038733	36.7372	https://www.genecards.org/cgi-bin/carddisp.pl?gene=PCGF2
CBL	Cbl Proto-Oncogene	Protein Coding	P22681	64	GC11P119206	36.7162	https://www.genecards.org/cgi-bin/carddisp.pl?gene=CBL
KRT7	Keratin 7	Protein Coding	P08729	56	GC12P052232	36.7026	https://www.genecards.org/cgi-bin/carddisp.pl?gene=KRT7
BCL2L1	BCL2 Like 1	Protein Coding	Q07817	62	GC20M031664	36.6758	https://www.genecards.org/cgi-bin/carddisp.pl?gene=BCL2L1
RIPK1	Receptor Interacting Serine/Threonine Kinase 1	Protein Coding	Q13546	64	GC06P008764	36.608	https://www.genecards.org/cgi-bin/carddisp.pl?gene=RIPK1
VEGFC	Vascular Endothelial Growth Factor C	Protein Coding	P49767	60	GC04M176683	36.5975	https://www.genecards.org/cgi-bin/carddisp.pl?gene=VEGFC
IFNG	Interferon Gamma	Protein Coding	P01579	63	GC12M068154	36.5745	https://www.genecards.org/cgi-bin/carddisp.pl?gene=IFNG
MMP1	Matrix Metallopeptidase 1	Protein Coding	P03956	63	GC11M137190	36.5351	https://www.genecards.org/cgi-bin/carddisp.pl?gene=MMP1
FOXCUT	FOXC1 Upstream Transcript	RNA Gene		20	GC06P001863	36.5319	https://www.genecards.org/cgi-bin/carddisp.pl?gene=FOXCUT
TOP2A	DNA Topoisomerase II Alpha	Protein Coding	P11388	63	GC17M040388	36.5027	https://www.genecards.org/cgi-bin/carddisp.pl?gene=TOP2A
JAK1	Janus Kinase 1	Protein Coding	P23458	66	GC01M064833	36.365	https://www.genecards.org/cgi-bin/carddisp.pl?gene=JAK1
NAT2	N-Acetyltransferase 2	Protein Coding	P11245	57	GC08P018391	36.2556	https://www.genecards.org/cgi-bin/carddisp.pl?gene=NAT2
LINC00901	Long Intergenic Non-Protein Coding RNA 901	RNA Gene		23	GC03P116911	36.2375	https://www.genecards.org/cgi-bin/carddisp.pl?gene=LINC00901
EGFR-AS1	EGFR Antisense RNA 1	RNA Gene		24	GC07M055179	36.216	https://www.genecards.org/cgi-bin/carddisp.pl?gene=EGFR-AS1
PDCD4-AS1	PDCD4 Antisense RNA 1	RNA Gene		22	GC10M110868	36.0738	https://www.genecards.org/cgi-bin/carddisp.pl?gene=PDCD4-AS1
SP1	Sp1 Transcription Factor	Protein Coding	P08047	60	GC12P053380	36.0709	https://www.genecards.org/cgi-bin/carddisp.pl?gene=SP1
STXBP5-AS1	STXBP5 Antisense RNA 1	RNA Gene		23	GC06M146841	36.0321	https://www.genecards.org/cgi-bin/carddisp.pl?gene=STXBP5-AS1
CTLA4	Cytotoxic T-Lymphocyte Associated Protein 4	Protein Coding	P16410	61	GC02P204608	36.0189	https://www.genecards.org/cgi-bin/carddisp.pl?gene=CTLA4
HGF	Hepatocyte Growth Factor	Protein Coding	P14210	65	GC07M081699	35.9754	https://www.genecards.org/cgi-bin/carddisp.pl?gene=HGF
FGF2	Fibroblast Growth Factor 2	Protein Coding	P09038	59	GC04P122826	35.975	https://www.genecards.org/cgi-bin/carddisp.pl?gene=FGF2
DROSHA	Drosha Ribonuclease III	Protein Coding	Q9NRR4	57	GC05M031401	35.9694	https://www.genecards.org/cgi-bin/carddisp.pl?gene=DROSHA
LINC00958	Long Intergenic Non-Protein Coding RNA 958	RNA Gene		25	GC11M014381	35.9539	https://www.genecards.org/cgi-bin/carddisp.pl?gene=LINC00958
CEACAM5	CEA Cell Adhesion Molecule 5	Protein Coding	P06731	56	GC19P143025	35.9473	https://www.genecards.org/cgi-bin/carddisp.pl?gene=CEACAM5
CSF3	Colony Stimulating Factor 3	Protein Coding	P09919	54	GC17P040015	35.939	https://www.genecards.org/cgi-bin/carddisp.pl?gene=CSF3
CAV1	Caveolin 1	Protein Coding	Q03135	61	GC07P116524	35.9314	https://www.genecards.org/cgi-bin/carddisp.pl?gene=CAV1
MIR7-3HG	MIR7-3 Host Gene	RNA Gene	Q8N6C7	35	GC19P141972	35.9154	https://www.genecards.org/cgi-bin/carddisp.pl?gene=MIR7-3HG
MIR15B	MicroRNA 15b	RNA Gene		28	GC03P160404	35.8951	https://www.genecards.org/cgi-bin/carddisp.pl?gene=MIR15B
CTAG1B	Cancer/Testis Antigen 1B	Protein Coding	P78358	41	GC0XM154617	35.8885	https://www.genecards.org/cgi-bin/carddisp.pl?gene=CTAG1B
HSP90AA1	Heat Shock Protein 90 Alpha Family Class A Member 1	Protein Coding	P07900	64	GC14M102080	35.8857	https://www.genecards.org/cgi-bin/carddisp.pl?gene=HSP90AA1
KRT20	Keratin 20	Protein Coding	P35900	53	GC17M040875	35.8585	https://www.genecards.org/cgi-bin/carddisp.pl?gene=KRT20
OR3A4P	Olfactory Receptor Family 3 Subfamily A Member 4 Pseudogene	Pseudogene	P47883	28	GC17P003310	35.8561	https://www.genecards.org/cgi-bin/carddisp.pl?gene=OR3A4P
SRD5A2	Steroid 5 Alpha-Reductase 2	Protein Coding	P31213	55	GC02M031522	35.8377	https://www.genecards.org/cgi-bin/carddisp.pl?gene=SRD5A2
HNRNPUL2-BSCL2	HNRNPUL2-BSCL2 Readthrough (NMD Candidate)	RNA Gene		25	GC11M136456	35.6854	https://www.genecards.org/cgi-bin/carddisp.pl?gene=HNRNPUL2-BSCL2
IL10	Interleukin 10	Protein Coding	P22301	60	GC01M206767	35.6162	https://www.genecards.org/cgi-bin/carddisp.pl?gene=IL10
ERVH48-1	Endogenous Retrovirus Group 48 Member 1, Envelope	Protein Coding	M5A8F1	25	GC21M042916	35.5962	https://www.genecards.org/cgi-bin/carddisp.pl?gene=ERVH48-1
SNHG1	Small Nucleolar RNA Host Gene 1	RNA Gene		29	GC11M136461	35.4979	https://www.genecards.org/cgi-bin/carddisp.pl?gene=SNHG1
DIRC3	Disrupted In Renal Carcinoma 3	RNA Gene		27	GC02M217284	35.4373	https://www.genecards.org/cgi-bin/carddisp.pl?gene=DIRC3
MAPK3	Mitogen-Activated Protein Kinase 3	Protein Coding	P27361	63	GC16M048460	35.344	https://www.genecards.org/cgi-bin/carddisp.pl?gene=MAPK3
DPYD	Dihydropyrimidine Dehydrogenase	Protein Coding	Q12882	64	GC01M097015	35.2964	https://www.genecards.org/cgi-bin/carddisp.pl?gene=DPYD
BMP6	Bone Morphogenetic Protein 6	Protein Coding	P22004	57	GC06P007726	35.2491	https://www.genecards.org/cgi-bin/carddisp.pl?gene=BMP6
MANCR	Mitotically Associated Long Non Coding RNA	RNA Gene		22	GC10M004577	35.2318	https://www.genecards.org/cgi-bin/carddisp.pl?gene=MANCR
AFAP1-AS1	AFAP1 Antisense RNA 1	RNA Gene		25	GC04P009833	35.1956	https://www.genecards.org/cgi-bin/carddisp.pl?gene=AFAP1-AS1
TERC	Telomerase RNA Component	RNA Gene		36	GC03M169765	35.1838	https://www.genecards.org/cgi-bin/carddisp.pl?gene=TERC
ENG	Endoglin	Protein Coding	P17813	60	GC09M131239	35.1588	https://www.genecards.org/cgi-bin/carddisp.pl?gene=ENG
TGFA	Transforming Growth Factor Alpha	Protein Coding	P01135	59	GC02M070447	35.1413	https://www.genecards.org/cgi-bin/carddisp.pl?gene=TGFA
BUB1	BUB1 Mitotic Checkpoint Serine/Threonine Kinase	Protein Coding	O43683	61	GC02M110637	35.1256	https://www.genecards.org/cgi-bin/carddisp.pl?gene=BUB1
TNFSF10	TNF Superfamily Member 10	Protein Coding	P50591	58	GC03M172505	35.0482	https://www.genecards.org/cgi-bin/carddisp.pl?gene=TNFSF10
CYP1B1	Cytochrome P450 Family 1 Subfamily B Member 1	Protein Coding	Q16678	61	GC02M038066	35.0399	https://www.genecards.org/cgi-bin/carddisp.pl?gene=CYP1B1
MAGI2-AS3	MAGI2 Antisense RNA 3	RNA Gene		26	GC07P079452	35.0214	https://www.genecards.org/cgi-bin/carddisp.pl?gene=MAGI2-AS3
MIR520C	MicroRNA 520c	RNA Gene		24	GC19P143514	35.0182	https://www.genecards.org/cgi-bin/carddisp.pl?gene=MIR520C
FBXO32	F-Box Protein 32	Protein Coding	Q969P5	53	GC08M123631	34.9836	https://www.genecards.org/cgi-bin/carddisp.pl?gene=FBXO32
STAT1	Signal Transducer And Activator Of Transcription 1	Protein Coding	P42224	66	GC02M190908	34.9706	https://www.genecards.org/cgi-bin/carddisp.pl?gene=STAT1
ABL1	ABL Proto-Oncogene 1, Non-Receptor Tyrosine Kinase	Protein Coding	P00519	66	GC09P130713	34.9568	https://www.genecards.org/cgi-bin/carddisp.pl?gene=ABL1
PTK2	Protein Tyrosine Kinase 2	Protein Coding	Q05397	61	GC08M140657	34.9215	https://www.genecards.org/cgi-bin/carddisp.pl?gene=PTK2
LOC129930620	ATAC-STARR-Seq Lymphoblastoid Silent Region 934	Functional Element		9	GC01P070703	34.9122	https://www.genecards.org/cgi-bin/carddisp.pl?gene=LOC129930620
LOC129931529	ATAC-STARR-Seq Lymphoblastoid Active Region 1799	Functional Element		8	GC01P175718	34.9122	https://www.genecards.org/cgi-bin/carddisp.pl?gene=LOC129931529
LINC00574	Long Intergenic Non-Protein Coding RNA 574	RNA Gene	Q9H8X3	29	GC06P175359	34.8834	https://www.genecards.org/cgi-bin/carddisp.pl?gene=LINC00574
EXT1	Exostosin Glycosyltransferase 1	Protein Coding	Q16394	60	GC08M117798	34.8722	https://www.genecards.org/cgi-bin/carddisp.pl?gene=EXT1
NQO1	NAD(P)H Quinone Dehydrogenase 1	Protein Coding	P15559	61	GC16M069706	34.8697	https://www.genecards.org/cgi-bin/carddisp.pl?gene=NQO1
MIR26A1	MicroRNA 26a-1	RNA Gene		30	GC03P037969	34.8253	https://www.genecards.org/cgi-bin/carddisp.pl?gene=MIR26A1
MIR32	MicroRNA 32	RNA Gene		32	GC09M109046	34.8022	https://www.genecards.org/cgi-bin/carddisp.pl?gene=MIR32
FANCB	FA Complementation Group B	Protein Coding	Q8NB91	53	GC0XM016024	34.7942	https://www.genecards.org/cgi-bin/carddisp.pl?gene=FANCB
MIR185	MicroRNA 185	RNA Gene		30	GC22P086300	34.7684	https://www.genecards.org/cgi-bin/carddisp.pl?gene=MIR185
MIRLET7A1	MicroRNA Let-7a-1	RNA Gene		30	GC09P094175	34.7594	https://www.genecards.org/cgi-bin/carddisp.pl?gene=MIRLET7A1
CD82	CD82 Molecule	Protein Coding	P27701	57	GC11P044564	34.7456	https://www.genecards.org/cgi-bin/carddisp.pl?gene=CD82
ACTC1	Actin Alpha Cardiac Muscle 1	Protein Coding	P68032	58	GC15M034790	34.73	https://www.genecards.org/cgi-bin/carddisp.pl?gene=ACTC1
MIR216A	MicroRNA 216a	RNA Gene		28	GC02M055988	34.698	https://www.genecards.org/cgi-bin/carddisp.pl?gene=MIR216A
HNF1B	HNF1 Homeobox B	Protein Coding	P35680	56	GC17M037686	34.6901	https://www.genecards.org/cgi-bin/carddisp.pl?gene=HNF1B
HDAC1	Histone Deacetylase 1	Protein Coding	Q13547	63	GC01P032292	34.6872	https://www.genecards.org/cgi-bin/carddisp.pl?gene=HDAC1
MIR661	MicroRNA 661	RNA Gene		23	GC08M143945	34.6441	https://www.genecards.org/cgi-bin/carddisp.pl?gene=MIR661
RASSF1-AS1	RASSF1 Antisense RNA 1	RNA Gene		19	GC03P050337	34.5307	https://www.genecards.org/cgi-bin/carddisp.pl?gene=RASSF1-AS1
CLDND1	Claudin Domain Containing 1	Protein Coding	Q9NY35	47	GC03M098497	34.505	https://www.genecards.org/cgi-bin/carddisp.pl?gene=CLDND1
DSP	Desmoplakin	Protein Coding	P15924	63	GC06P007541	34.4637	https://www.genecards.org/cgi-bin/carddisp.pl?gene=DSP
LINC01116	Long Intergenic Non-Protein Coding RNA 1116	RNA Gene		25	GC02M176629	34.452	https://www.genecards.org/cgi-bin/carddisp.pl?gene=LINC01116
MIR130A	MicroRNA 130a	RNA Gene		30	GC11P057641	34.4374	https://www.genecards.org/cgi-bin/carddisp.pl?gene=MIR130A
PRF1	Perforin 1	Protein Coding	P14222	60	GC10M070597	34.3759	https://www.genecards.org/cgi-bin/carddisp.pl?gene=PRF1
MIR331	MicroRNA 331	RNA Gene		28	GC12P095308	34.3634	https://www.genecards.org/cgi-bin/carddisp.pl?gene=MIR331
ITGB1-DT	ITGB1 Divergent Transcript	RNA Gene		20	GC10P032959	34.3422	https://www.genecards.org/cgi-bin/carddisp.pl?gene=ITGB1-DT
NME1	NME/NM23 Nucleoside Diphosphate Kinase 1	Protein Coding	P15531	60	GC17P144771	34.3096	https://www.genecards.org/cgi-bin/carddisp.pl?gene=NME1
BANCR	BRAF-Activated Non-Protein Coding RNA	RNA Gene		21	GC09M069296	34.2819	https://www.genecards.org/cgi-bin/carddisp.pl?gene=BANCR
PCA3	Prostate Cancer Associated 3	RNA Gene		30	GC09P076691	34.2736	https://www.genecards.org/cgi-bin/carddisp.pl?gene=PCA3
FOXC2-AS1	FOXC2 Antisense RNA 1	RNA Gene		25	GC16M086566	34.254	https://www.genecards.org/cgi-bin/carddisp.pl?gene=FOXC2-AS1
NSD1	Nuclear Receptor Binding SET Domain Protein 1	Protein Coding	Q96L73	57	GC05P189455	34.192	https://www.genecards.org/cgi-bin/carddisp.pl?gene=NSD1
MIR361	MicroRNA 361	RNA Gene		26	GC0XM085903	34.1855	https://www.genecards.org/cgi-bin/carddisp.pl?gene=MIR361
CASP9	Caspase 9	Protein Coding	P55211	61	GC01M021095	34.1606	https://www.genecards.org/cgi-bin/carddisp.pl?gene=CASP9
MIR381	MicroRNA 381	RNA Gene		27	GC14P120235	34.1312	https://www.genecards.org/cgi-bin/carddisp.pl?gene=MIR381
LINC00339	Long Intergenic Non-Protein Coding RNA 339	RNA Gene		26	GC01P068814	34.1134	https://www.genecards.org/cgi-bin/carddisp.pl?gene=LINC00339
SOS1	SOS Ras/Rac Guanine Nucleotide Exchange Factor 1	Protein Coding	Q07889	64	GC02M039417	34.1113	https://www.genecards.org/cgi-bin/carddisp.pl?gene=SOS1
LINC00993	Long Intergenic Non-Protein Coding RNA 993	RNA Gene		17	GC10P037249	34.0596	https://www.genecards.org/cgi-bin/carddisp.pl?gene=LINC00993
CXCL12	C-X-C Motif Chemokine Ligand 12	Protein Coding	P48061	59	GC10M044370	34.0416	https://www.genecards.org/cgi-bin/carddisp.pl?gene=CXCL12
LCP1	Lymphocyte Cytosolic Protein 1	Protein Coding	P13796	54	GC13M046132	34.0325	https://www.genecards.org/cgi-bin/carddisp.pl?gene=LCP1
MIR338	MicroRNA 338	RNA Gene		26	GC17M094453	34.0107	https://www.genecards.org/cgi-bin/carddisp.pl?gene=MIR338
LINC01016	Long Intergenic Non-Protein Coding RNA 1016	RNA Gene		22	GC06M104946	33.9665	https://www.genecards.org/cgi-bin/carddisp.pl?gene=LINC01016
RAC1	Rac Family Small GTPase 1	Protein Coding	P63000	62	GC07P017475	33.9501	https://www.genecards.org/cgi-bin/carddisp.pl?gene=RAC1
LINC00160	Long Intergenic Non-Protein Coding RNA 160	RNA Gene		23	GC21M034723	33.9287	https://www.genecards.org/cgi-bin/carddisp.pl?gene=LINC00160
MIR34B	MicroRNA 34b	RNA Gene		29	GC11P112834	33.8963	https://www.genecards.org/cgi-bin/carddisp.pl?gene=MIR34B
LINC00520	Long Intergenic Non-Protein Coding RNA 520	RNA Gene		24	GC14M055781	33.8693	https://www.genecards.org/cgi-bin/carddisp.pl?gene=LINC00520
ADARB2-AS1	ADARB2 Antisense RNA 1	RNA Gene	A8MUL3	30	GC10P001526	33.8524	https://www.genecards.org/cgi-bin/carddisp.pl?gene=ADARB2-AS1
CASC8	Cancer Susceptibility 8	RNA Gene		24	GC08M137201	33.8215	https://www.genecards.org/cgi-bin/carddisp.pl?gene=CASC8
MIR2052HG	MIR2052 Host Gene	RNA Gene		21	GC08P074599	33.8091	https://www.genecards.org/cgi-bin/carddisp.pl?gene=MIR2052HG
LUCAT1	Lung Cancer Associated Transcript 1	RNA Gene		25	GC05M091054	33.8061	https://www.genecards.org/cgi-bin/carddisp.pl?gene=LUCAT1
PRNCR1	Prostate Cancer Associated Non-Coding RNA 1	RNA Gene		21	GC08P127079	33.7791	https://www.genecards.org/cgi-bin/carddisp.pl?gene=PRNCR1
FGF14-AS2	FGF14 Antisense RNA 2	RNA Gene		21	GC13P102394	33.7538	https://www.genecards.org/cgi-bin/carddisp.pl?gene=FGF14-AS2
EFNA3	Ephrin A3	Protein Coding	P52797	54	GC01P155078	33.7368	https://www.genecards.org/cgi-bin/carddisp.pl?gene=EFNA3
MMP14	Matrix Metallopeptidase 14	Protein Coding	P50281	64	GC14P054634	33.6953	https://www.genecards.org/cgi-bin/carddisp.pl?gene=MMP14
CSF1R	Colony Stimulating Factor 1 Receptor	Protein Coding	P07333	65	GC05M150053	33.6402	https://www.genecards.org/cgi-bin/carddisp.pl?gene=CSF1R
CDKN3	Cyclin Dependent Kinase Inhibitor 3	Protein Coding	Q16667	54	GC14P055603	33.6368	https://www.genecards.org/cgi-bin/carddisp.pl?gene=CDKN3
LINC01405	Long Intergenic Non-Protein Coding RNA 1405	RNA Gene		23	GC12P111000	33.6144	https://www.genecards.org/cgi-bin/carddisp.pl?gene=LINC01405
LINC01089	Long Intergenic Non-Protein Coding RNA 1089	RNA Gene		24	GC12M124505	33.5663	https://www.genecards.org/cgi-bin/carddisp.pl?gene=LINC01089
HNF1A-AS1	HNF1A Antisense RNA 1	RNA Gene		28	GC12M124478	33.5455	https://www.genecards.org/cgi-bin/carddisp.pl?gene=HNF1A-AS1
LINC01671	Long Intergenic Non-Protein Coding RNA 1671	RNA Gene		18	GC21M042579	33.4918	https://www.genecards.org/cgi-bin/carddisp.pl?gene=LINC01671
PTGFR	Prostaglandin F Receptor	Protein Coding	P43088	56	GC01P078303	33.479	https://www.genecards.org/cgi-bin/carddisp.pl?gene=PTGFR
ETV6	ETS Variant Transcription Factor 6	Protein Coding	P41212	59	GC12P011649	33.4456	https://www.genecards.org/cgi-bin/carddisp.pl?gene=ETV6
LINC00598	Long Intergenic Non-Protein Coding RNA 598	RNA Gene		24	GC13M042399	33.4323	https://www.genecards.org/cgi-bin/carddisp.pl?gene=LINC00598
LINC02099	Long Intergenic Non-Protein Coding RNA 2099	RNA Gene		20	GC08P032011	33.407	https://www.genecards.org/cgi-bin/carddisp.pl?gene=LINC02099
PCAT6	Prostate Cancer Associated Transcript 6	RNA Gene		25	GC01P202810	33.4036	https://www.genecards.org/cgi-bin/carddisp.pl?gene=PCAT6
WRAP53	WD Repeat Containing Antisense To TP53	Protein Coding	Q9BUR4	53	GC17P143379	33.4018	https://www.genecards.org/cgi-bin/carddisp.pl?gene=WRAP53
PTPRG-AS1	PTPRG Antisense RNA 1	RNA Gene		24	GC03M062248	33.3938	https://www.genecards.org/cgi-bin/carddisp.pl?gene=PTPRG-AS1
PRKCA	Protein Kinase C Alpha	Protein Coding	P17252	64	GC17P066302	33.3921	https://www.genecards.org/cgi-bin/carddisp.pl?gene=PRKCA
BCAR3	BCAR3 Adaptor Protein, NSP Family Member	Protein Coding	O75815	50	GC01M093561	33.3706	https://www.genecards.org/cgi-bin/carddisp.pl?gene=BCAR3
MCL1	MCL1 Apoptosis Regulator, BCL2 Family Member	Protein Coding	Q07820	62	GC01M166048	33.3631	https://www.genecards.org/cgi-bin/carddisp.pl?gene=MCL1
IGKV@	Immunoglobulin Kappa Variable Cluster	Gene Cluster		12	GC02U990059	33.3244	https://www.genecards.org/cgi-bin/carddisp.pl?gene=IGKV@
MAP2K2	Mitogen-Activated Protein Kinase Kinase 2	Protein Coding	P36507	67	GC19M004090	33.303	https://www.genecards.org/cgi-bin/carddisp.pl?gene=MAP2K2
ST8SIA6-AS1	ST8SIA6 Antisense RNA 1	RNA Gene		22	GC10P017386	33.2882	https://www.genecards.org/cgi-bin/carddisp.pl?gene=ST8SIA6-AS1
KLF3-AS1	KLF3 Antisense RNA 1	RNA Gene		26	GC04M038594	33.2585	https://www.genecards.org/cgi-bin/carddisp.pl?gene=KLF3-AS1
COMT	Catechol-O-Methyltransferase	Protein Coding	P21964	64	GC22P019941	33.1897	https://www.genecards.org/cgi-bin/carddisp.pl?gene=COMT
TUNAR	TCL1 Upstream Neural Differentiation-Associated RNA	Protein Coding	A0A1B0GTB2	25	GC14P095876	33.1887	https://www.genecards.org/cgi-bin/carddisp.pl?gene=TUNAR
MIR485	MicroRNA 485	RNA Gene		26	GC14P120242	33.1491	https://www.genecards.org/cgi-bin/carddisp.pl?gene=MIR485
MIR342	MicroRNA 342	RNA Gene		29	GC14P100109	33.0464	https://www.genecards.org/cgi-bin/carddisp.pl?gene=MIR342
NPM1	Nucleophosmin 1	Protein Coding	P06748	63	GC05P171387	33.036	https://www.genecards.org/cgi-bin/carddisp.pl?gene=NPM1
MIR423	MicroRNA 423	RNA Gene		27	GC17P030117	33.0044	https://www.genecards.org/cgi-bin/carddisp.pl?gene=MIR423
SNAI2	Snail Family Transcriptional Repressor 2	Protein Coding	O43623	56	GC08M048917	32.9177	https://www.genecards.org/cgi-bin/carddisp.pl?gene=SNAI2
RECK	Reversion Inducing Cysteine Rich Protein With Kazal Motifs	Protein Coding	O95980	52	GC09P036036	32.8876	https://www.genecards.org/cgi-bin/carddisp.pl?gene=RECK
IGF2R	Insulin Like Growth Factor 2 Receptor	Protein Coding	P11717	60	GC06P159969	32.8826	https://www.genecards.org/cgi-bin/carddisp.pl?gene=IGF2R
KISS1	KiSS-1 Metastasis Suppressor	Protein Coding	Q15726	53	GC01M204190	32.831	https://www.genecards.org/cgi-bin/carddisp.pl?gene=KISS1
MAPK8	Mitogen-Activated Protein Kinase 8	Protein Coding	P45983	62	GC10P048306	32.812	https://www.genecards.org/cgi-bin/carddisp.pl?gene=MAPK8
KCNK15-AS1	KCNK15 And WISP2 Antisense RNA 1	RNA Gene		25	GC20M044659	32.8088	https://www.genecards.org/cgi-bin/carddisp.pl?gene=KCNK15-AS1
FOXO3	Forkhead Box O3	Protein Coding	O43524	60	GC06P108559	32.7907	https://www.genecards.org/cgi-bin/carddisp.pl?gene=FOXO3
SNAI1	Snail Family Transcriptional Repressor 1	Protein Coding	O95863	57	GC20P049982	32.7409	https://www.genecards.org/cgi-bin/carddisp.pl?gene=SNAI1
MIR181C	MicroRNA 181c	RNA Gene		28	GC19P142414	32.7238	https://www.genecards.org/cgi-bin/carddisp.pl?gene=MIR181C
MIR124-1	MicroRNA 124-1	RNA Gene		28	GC08M009903	32.715	https://www.genecards.org/cgi-bin/carddisp.pl?gene=MIR124-1
ZBED4	Zinc Finger BED-Type Containing 4	Protein Coding	O75132	46	GC22P087215	32.6795	https://www.genecards.org/cgi-bin/carddisp.pl?gene=ZBED4
ZEB2	Zinc Finger E-Box Binding Homeobox 2	Protein Coding	O60315	61	GC02M144384	32.5909	https://www.genecards.org/cgi-bin/carddisp.pl?gene=ZEB2
ERCC6	ERCC Excision Repair 6, Chromatin Remodeling Factor	Protein Coding	Q03468	60	GC10M049454	32.555	https://www.genecards.org/cgi-bin/carddisp.pl?gene=ERCC6
LINC02130	Long Intergenic Non-Protein Coding RNA 2130	RNA Gene		21	GC16M047591	32.4626	https://www.genecards.org/cgi-bin/carddisp.pl?gene=LINC02130
FOXM1	Forkhead Box M1	Protein Coding	Q08050	56	GC12M002857	32.4589	https://www.genecards.org/cgi-bin/carddisp.pl?gene=FOXM1
PINK1-AS	PINK1 Antisense RNA	RNA Gene		22	GC01M020642	32.4306	https://www.genecards.org/cgi-bin/carddisp.pl?gene=PINK1-AS
AHR	Aryl Hydrocarbon Receptor	Protein Coding	P35869	61	GC07P016916	32.4197	https://www.genecards.org/cgi-bin/carddisp.pl?gene=AHR
ZNF226	Zinc Finger Protein 226	Protein Coding	Q9NYT6	41	GC19P044165	32.412	https://www.genecards.org/cgi-bin/carddisp.pl?gene=ZNF226
FN1	Fibronectin 1	Protein Coding	P02751	63	GC02M215360	32.4029	https://www.genecards.org/cgi-bin/carddisp.pl?gene=FN1
LINC00636	Long Intergenic Non-Protein Coding RNA 636	RNA Gene		22	GC03P107883	32.3926	https://www.genecards.org/cgi-bin/carddisp.pl?gene=LINC00636
BIVM-ERCC5	BIVM-ERCC5 Readthrough	Protein Coding		26	GC13P102863	32.3581	https://www.genecards.org/cgi-bin/carddisp.pl?gene=BIVM-ERCC5
MIR30B	MicroRNA 30b	RNA Gene		30	GC08M134800	32.3504	https://www.genecards.org/cgi-bin/carddisp.pl?gene=MIR30B
PKD1P6-NPIPP1	PKD1P6-NPIPP1 Readthrough	Pseudogene		17	GC16M047654	32.3187	https://www.genecards.org/cgi-bin/carddisp.pl?gene=PKD1P6-NPIPP1
MAPK10	Mitogen-Activated Protein Kinase 10	Protein Coding	P53779	60	GC04M085990	32.3147	https://www.genecards.org/cgi-bin/carddisp.pl?gene=MAPK10
RELA	RELA Proto-Oncogene, NF-KB Subunit	Protein Coding	Q04206	64	GC11M065653	32.3127	https://www.genecards.org/cgi-bin/carddisp.pl?gene=RELA
SNCG	Synuclein Gamma	Protein Coding	O76070	55	GC10P120014	32.2408	https://www.genecards.org/cgi-bin/carddisp.pl?gene=SNCG
VIM	Vimentin	Protein Coding	P08670	64	GC10P017227	32.2348	https://www.genecards.org/cgi-bin/carddisp.pl?gene=VIM
SERPINE1	Serpin Family E Member 1	Protein Coding	P05121	64	GC07P101127	32.1919	https://www.genecards.org/cgi-bin/carddisp.pl?gene=SERPINE1
SLC2A1	Solute Carrier Family 2 Member 1	Protein Coding	P11166	66	GC01M042925	32.1533	https://www.genecards.org/cgi-bin/carddisp.pl?gene=SLC2A1
CCND3	Cyclin D3	Protein Coding	P30281	59	GC06M041934	32.1458	https://www.genecards.org/cgi-bin/carddisp.pl?gene=CCND3
LOC130001603	ATAC-STARR-Seq Lymphoblastoid Silent Region 19811	Functional Element		11	GC09P021974	32.0492	https://www.genecards.org/cgi-bin/carddisp.pl?gene=LOC130001603
PLK1	Polo Like Kinase 1	Protein Coding	P53350	64	GC16P112845	32.0255	https://www.genecards.org/cgi-bin/carddisp.pl?gene=PLK1
JADRR	JADE1 Adjacent Regulatory RNA	RNA Gene		18	GC04P128768	31.9981	https://www.genecards.org/cgi-bin/carddisp.pl?gene=JADRR
TRIM24	Tripartite Motif Containing 24	Protein Coding	O15164	57	GC07P138460	31.9886	https://www.genecards.org/cgi-bin/carddisp.pl?gene=TRIM24
MUC2	Mucin 2, Oligomeric Mucus/Gel-Forming	Protein Coding	Q02817	52	GC11P001074	31.9646	https://www.genecards.org/cgi-bin/carddisp.pl?gene=MUC2
MYH11	Myosin Heavy Chain 11	Protein Coding	P35749	59	GC16M047678	31.9636	https://www.genecards.org/cgi-bin/carddisp.pl?gene=MYH11
TP73	Tumor Protein P73	Protein Coding	O15350	58	GC01P003652	31.9114	https://www.genecards.org/cgi-bin/carddisp.pl?gene=TP73
SPP1	Secreted Phosphoprotein 1	Protein Coding	P10451	57	GC04P087975	31.907	https://www.genecards.org/cgi-bin/carddisp.pl?gene=SPP1
DNMT3B	DNA Methyltransferase 3 Beta	Protein Coding	Q9UBC3	64	GC20P032762	31.8582	https://www.genecards.org/cgi-bin/carddisp.pl?gene=DNMT3B
PIK3R2	Phosphoinositide-3-Kinase Regulatory Subunit 2	Protein Coding	O00459	62	GC19P018153	31.8496	https://www.genecards.org/cgi-bin/carddisp.pl?gene=PIK3R2
CASR	Calcium Sensing Receptor	Protein Coding	P41180	64	GC03P122183	31.756	https://www.genecards.org/cgi-bin/carddisp.pl?gene=CASR
PIK3CD	Phosphatidylinositol-4,5-Bisphosphate 3-Kinase Catalytic Subunit Delta	Protein Coding	O00329	66	GC01P068090	31.7392	https://www.genecards.org/cgi-bin/carddisp.pl?gene=PIK3CD
OGG1	8-Oxoguanine DNA Glycosylase	Protein Coding	O15527	60	GC03P025530	31.7386	https://www.genecards.org/cgi-bin/carddisp.pl?gene=OGG1
PPM1L	Protein Phosphatase, Mg2+/Mn2+ Dependent 1L	Protein Coding	Q5SGD2	47	GC03P160755	31.7372	https://www.genecards.org/cgi-bin/carddisp.pl?gene=PPM1L
TYMP	Thymidine Phosphorylase	Protein Coding	P19971	60	GC22M050525	31.7289	https://www.genecards.org/cgi-bin/carddisp.pl?gene=TYMP
EPHB2	EPH Receptor B2	Protein Coding	P29323	65	GC01P022710	31.7037	https://www.genecards.org/cgi-bin/carddisp.pl?gene=EPHB2
TMEM91	Transmembrane Protein 91	Protein Coding	Q6ZNR0	46	GC19P143007	31.6816	https://www.genecards.org/cgi-bin/carddisp.pl?gene=TMEM91
MIR212	MicroRNA 212	RNA Gene		29	GC17M002050	31.6306	https://www.genecards.org/cgi-bin/carddisp.pl?gene=MIR212
PPP2R2A	Protein Phosphatase 2 Regulatory Subunit Balpha	Protein Coding	P63151	59	GC08P026292	31.6123	https://www.genecards.org/cgi-bin/carddisp.pl?gene=PPP2R2A
TPM1	Tropomyosin 1	Protein Coding	P09493	61	GC15P192130	31.5853	https://www.genecards.org/cgi-bin/carddisp.pl?gene=TPM1
SKP2	S-Phase Kinase Associated Protein 2	Protein Coding	Q13309	59	GC05P036151	31.5801	https://www.genecards.org/cgi-bin/carddisp.pl?gene=SKP2
TOP1	DNA Topoisomerase I	Protein Coding	P11387	62	GC20P041028	31.5547	https://www.genecards.org/cgi-bin/carddisp.pl?gene=TOP1
HAGLR	HOXD Antisense Growth-Associated Long Non-Coding RNA	RNA Gene		26	GC02M176172	31.4797	https://www.genecards.org/cgi-bin/carddisp.pl?gene=HAGLR
LOC126860438	MED14-Independent Group 3 Enhancer GRCh37_chr8:90959982-90961181	Functional Element		9	GC08P089947	31.4313	https://www.genecards.org/cgi-bin/carddisp.pl?gene=LOC126860438
FASN	Fatty Acid Synthase	Protein Coding	P49327	61	GC17M082078	31.3738	https://www.genecards.org/cgi-bin/carddisp.pl?gene=FASN
RARA	Retinoic Acid Receptor Alpha	Protein Coding	P10276	63	GC17P040309	31.2841	https://www.genecards.org/cgi-bin/carddisp.pl?gene=RARA
INSR	Insulin Receptor	Protein Coding	P06213	67	GC19M007112	31.2623	https://www.genecards.org/cgi-bin/carddisp.pl?gene=INSR
MIR374A	MicroRNA 374a	RNA Gene		25	GC0XM074300	31.2424	https://www.genecards.org/cgi-bin/carddisp.pl?gene=MIR374A
BRMS1	BRMS1 Transcriptional Repressor And Anoikis Regulator	Protein Coding	Q9HCU9	48	GC11M136618	31.2174	https://www.genecards.org/cgi-bin/carddisp.pl?gene=BRMS1
MIR324	MicroRNA 324	RNA Gene		29	GC17M007223	31.2007	https://www.genecards.org/cgi-bin/carddisp.pl?gene=MIR324
BLTP2	Bridge-Like Lipid Transfer Protein Family Member 2	Protein Coding	Q14667	45	GC17M094575	31.1619	https://www.genecards.org/cgi-bin/carddisp.pl?gene=BLTP2
NFKBIA	NFKB Inhibitor Alpha	Protein Coding	P25963	64	GC14M035401	31.1601	https://www.genecards.org/cgi-bin/carddisp.pl?gene=NFKBIA
PPP2R1B	Protein Phosphatase 2 Scaffold Subunit Abeta	Protein Coding	P30154	60	GC11M137310	31.1289	https://www.genecards.org/cgi-bin/carddisp.pl?gene=PPP2R1B
MAPK14	Mitogen-Activated Protein Kinase 14	Protein Coding	Q16539	64	GC06P173199	31.1274	https://www.genecards.org/cgi-bin/carddisp.pl?gene=MAPK14
MUC6	Mucin 6, Oligomeric Mucus/Gel-Forming (Gene/Pseudogene)	Protein Coding	Q6W4X9	52	GC11M001012	31.0974	https://www.genecards.org/cgi-bin/carddisp.pl?gene=MUC6
MIR151A	MicroRNA 151a	RNA Gene		28	GC08M141021	31.0873	https://www.genecards.org/cgi-bin/carddisp.pl?gene=MIR151A
ACTB	Actin Beta	Protein Coding	P60709	63	GC07M005790	31.0866	https://www.genecards.org/cgi-bin/carddisp.pl?gene=ACTB
ICAM1	Intercellular Adhesion Molecule 1	Protein Coding	P05362	63	GC19P142230	31.0773	https://www.genecards.org/cgi-bin/carddisp.pl?gene=ICAM1
FOS	Fos Proto-Oncogene, AP-1 Transcription Factor Subunit	Protein Coding	P01100	64	GC14P075278	31.0641	https://www.genecards.org/cgi-bin/carddisp.pl?gene=FOS
ODC1	Ornithine Decarboxylase 1	Protein Coding	P11926	61	GC02M010432	31.041	https://www.genecards.org/cgi-bin/carddisp.pl?gene=ODC1
CCNB1	Cyclin B1	Protein Coding	P14635	60	GC05P069167	31.0261	https://www.genecards.org/cgi-bin/carddisp.pl?gene=CCNB1
MIR92A1	MicroRNA 92a-1	RNA Gene		28	GC13P091730	31.0197	https://www.genecards.org/cgi-bin/carddisp.pl?gene=MIR92A1
TIMP1	TIMP Metallopeptidase Inhibitor 1	Protein Coding	P01033	57	GC0XP060044	30.9872	https://www.genecards.org/cgi-bin/carddisp.pl?gene=TIMP1
RRAS2	RAS Related 2	Protein Coding	P62070	60	GC11M014301	30.9686	https://www.genecards.org/cgi-bin/carddisp.pl?gene=RRAS2
PTHLH	Parathyroid Hormone Like Hormone	Protein Coding	P12272	59	GC12M034778	30.9642	https://www.genecards.org/cgi-bin/carddisp.pl?gene=PTHLH
PKM	Pyruvate Kinase M1/2	Protein Coding	P14618	63	GC15M072199	30.9314	https://www.genecards.org/cgi-bin/carddisp.pl?gene=PKM
STAT5A	Signal Transducer And Activator Of Transcription 5A	Protein Coding	P42229	63	GC17P042287	30.9027	https://www.genecards.org/cgi-bin/carddisp.pl?gene=STAT5A
ZFHX3	Zinc Finger Homeobox 3	Protein Coding	Q15911	56	GC16M072782	30.7545	https://www.genecards.org/cgi-bin/carddisp.pl?gene=ZFHX3
CFTR	CF Transmembrane Conductance Regulator	Protein Coding	P13569	66	GC07P117287	30.7327	https://www.genecards.org/cgi-bin/carddisp.pl?gene=CFTR
MIR107	MicroRNA 107	RNA Gene		29	GC10M089604	30.7295	https://www.genecards.org/cgi-bin/carddisp.pl?gene=MIR107
NOTCH2	Notch Receptor 2	Protein Coding	Q04721	65	GC01M119911	30.6894	https://www.genecards.org/cgi-bin/carddisp.pl?gene=NOTCH2
PRL	Prolactin	Protein Coding	P01236	56	GC06M022287	30.6746	https://www.genecards.org/cgi-bin/carddisp.pl?gene=PRL
MIR302C	MicroRNA 302c	RNA Gene		28	GC04M113164	30.6632	https://www.genecards.org/cgi-bin/carddisp.pl?gene=MIR302C
PLAUR	Plasminogen Activator, Urokinase Receptor	Protein Coding	Q03405	57	GC19M043646	30.574	https://www.genecards.org/cgi-bin/carddisp.pl?gene=PLAUR
XIAP	X-Linked Inhibitor Of Apoptosis	Protein Coding	P98170	64	GC0XP123859	30.5666	https://www.genecards.org/cgi-bin/carddisp.pl?gene=XIAP
BIRC3	Baculoviral IAP Repeat Containing 3	Protein Coding	Q13489	60	GC11P102317	30.5269	https://www.genecards.org/cgi-bin/carddisp.pl?gene=BIRC3
RHOBTB2	Rho Related BTB Domain Containing 2	Protein Coding	Q9BYZ6	52	GC08P025580	30.5159	https://www.genecards.org/cgi-bin/carddisp.pl?gene=RHOBTB2
MIR503	MicroRNA 503	RNA Gene		28	GC0XM135359	30.447	https://www.genecards.org/cgi-bin/carddisp.pl?gene=MIR503
LOC100507346	Uncharacterized LOC100507346	RNA Gene		16	GC09P095463	30.427	https://www.genecards.org/cgi-bin/carddisp.pl?gene=LOC100507346
RBBP8	RB Binding Protein 8, Endonuclease	Protein Coding	Q99708	56	GC18P022798	30.4135	https://www.genecards.org/cgi-bin/carddisp.pl?gene=RBBP8
MIR339	MicroRNA 339	RNA Gene		29	GC07M001022	30.3759	https://www.genecards.org/cgi-bin/carddisp.pl?gene=MIR339
SNHG12	Small Nucleolar RNA Host Gene 12	RNA Gene	Q9BXW3	32	GC01M034267	30.3646	https://www.genecards.org/cgi-bin/carddisp.pl?gene=SNHG12
TNFRSF10B	TNF Receptor Superfamily Member 10b	Protein Coding	O14763	63	GC08M023006	30.363	https://www.genecards.org/cgi-bin/carddisp.pl?gene=TNFRSF10B
CYLD	CYLD Lysine 63 Deubiquitinase	Protein Coding	Q9NQC7	60	GC16P050742	30.3168	https://www.genecards.org/cgi-bin/carddisp.pl?gene=CYLD
MIR375	MicroRNA 375	RNA Gene		29	GC02M219001	30.2973	https://www.genecards.org/cgi-bin/carddisp.pl?gene=MIR375
MIR542	MicroRNA 542	RNA Gene		26	GC0XM135356	30.1862	https://www.genecards.org/cgi-bin/carddisp.pl?gene=MIR542
FGF3	Fibroblast Growth Factor 3	Protein Coding	P11487	57	GC11M136736	30.1707	https://www.genecards.org/cgi-bin/carddisp.pl?gene=FGF3
ABCC4	ATP Binding Cassette Subfamily C Member 4 (PEL Blood Group)	Protein Coding	O15439	59	GC13M095019	30.1457	https://www.genecards.org/cgi-bin/carddisp.pl?gene=ABCC4
CCNA2	Cyclin A2	Protein Coding	P20248	59	GC04M121816	30.1026	https://www.genecards.org/cgi-bin/carddisp.pl?gene=CCNA2
RPS6KB1	Ribosomal Protein S6 Kinase B1	Protein Coding	P23443	63	GC17P059893	30.0992	https://www.genecards.org/cgi-bin/carddisp.pl?gene=RPS6KB1
MIR370	MicroRNA 370	RNA Gene		29	GC14P119210	30.0965	https://www.genecards.org/cgi-bin/carddisp.pl?gene=MIR370
PDGFB	Platelet Derived Growth Factor Subunit B	Protein Coding	P01127	64	GC22M083986	30.0814	https://www.genecards.org/cgi-bin/carddisp.pl?gene=PDGFB
RPS20	Ribosomal Protein S20	Protein Coding	P60866	56	GC08M056067	30.0547	https://www.genecards.org/cgi-bin/carddisp.pl?gene=RPS20
EPHB4	EPH Receptor B4	Protein Coding	P54760	66	GC07M106449	30.0406	https://www.genecards.org/cgi-bin/carddisp.pl?gene=EPHB4
MIR483	MicroRNA 483	RNA Gene		29	GC11M014036	30.0325	https://www.genecards.org/cgi-bin/carddisp.pl?gene=MIR483
MIR24-2	MicroRNA 24-2	RNA Gene		27	GC19M104475	29.9807	https://www.genecards.org/cgi-bin/carddisp.pl?gene=MIR24-2
POLK	DNA Polymerase Kappa	Protein Coding	Q9UBT6	56	GC05P081363	29.945	https://www.genecards.org/cgi-bin/carddisp.pl?gene=POLK
PAK1	P21 (RAC1) Activated Kinase 1	Protein Coding	Q13153	64	GC11M136938	29.94	https://www.genecards.org/cgi-bin/carddisp.pl?gene=PAK1
KRT5	Keratin 5	Protein Coding	P13647	59	GC12M052514	29.8581	https://www.genecards.org/cgi-bin/carddisp.pl?gene=KRT5
MAP3K6	Mitogen-Activated Protein Kinase Kinase Kinase 6	Protein Coding	O95382	52	GC01M034202	29.8562	https://www.genecards.org/cgi-bin/carddisp.pl?gene=MAP3K6
CYCS	Cytochrome C, Somatic	Protein Coding	P99999	61	GC07M025118	29.844	https://www.genecards.org/cgi-bin/carddisp.pl?gene=CYCS
IRS1	Insulin Receptor Substrate 1	Protein Coding	P35568	61	GC02M226731	29.8333	https://www.genecards.org/cgi-bin/carddisp.pl?gene=IRS1
TSHR	Thyroid Stimulating Hormone Receptor	Protein Coding	P16473	61	GC14P080954	29.7929	https://www.genecards.org/cgi-bin/carddisp.pl?gene=TSHR
CYP2D6	Cytochrome P450 Family 2 Subfamily D Member 6 (Gene/Pseudogene)	Protein Coding	P10635	60	GC22M042126	29.7862	https://www.genecards.org/cgi-bin/carddisp.pl?gene=CYP2D6
NOTCH3	Notch Receptor 3	Protein Coding	Q9UM47	64	GC19M015159	29.7746	https://www.genecards.org/cgi-bin/carddisp.pl?gene=NOTCH3
CTCF	CCCTC-Binding Factor	Protein Coding	P49711	60	GC16P114003	29.7589	https://www.genecards.org/cgi-bin/carddisp.pl?gene=CTCF
CDKN2C	Cyclin Dependent Kinase Inhibitor 2C	Protein Coding	P42773	57	GC01P050960	29.741	https://www.genecards.org/cgi-bin/carddisp.pl?gene=CDKN2C
CASC15	Cancer Susceptibility 15	RNA Gene		26	GC06P021691	29.7185	https://www.genecards.org/cgi-bin/carddisp.pl?gene=CASC15
ARAF	A-Raf Proto-Oncogene, Serine/Threonine Kinase	Protein Coding	P10398	60	GC0XP060043	29.7183	https://www.genecards.org/cgi-bin/carddisp.pl?gene=ARAF
GNRH1	Gonadotropin Releasing Hormone 1	Protein Coding	P01148	54	GC08M025419	29.6519	https://www.genecards.org/cgi-bin/carddisp.pl?gene=GNRH1
MIR132	MicroRNA 132	RNA Gene		30	GC17M002049	29.6231	https://www.genecards.org/cgi-bin/carddisp.pl?gene=MIR132
APEX1	Apurinic/Apyrimidinic Endodeoxyribonuclease 1	Protein Coding	P27695	58	GC14P020455	29.5943	https://www.genecards.org/cgi-bin/carddisp.pl?gene=APEX1
HSPB1	Heat Shock Protein Family B (Small) Member 1	Protein Coding	P04792	65	GC07P076302	29.4917	https://www.genecards.org/cgi-bin/carddisp.pl?gene=HSPB1
TLR4	Toll Like Receptor 4	Protein Coding	O00206	64	GC09P117704	29.4622	https://www.genecards.org/cgi-bin/carddisp.pl?gene=TLR4
INS	Insulin	Protein Coding	P01308	61	GC11M002159	29.37	https://www.genecards.org/cgi-bin/carddisp.pl?gene=INS
XBP1	X-Box Binding Protein 1	Protein Coding	P17861	59	GC22M028794	29.3493	https://www.genecards.org/cgi-bin/carddisp.pl?gene=XBP1
FBN1	Fibrillin 1	Protein Coding	P35555	60	GC15M048408	29.3297	https://www.genecards.org/cgi-bin/carddisp.pl?gene=FBN1
MIR135B	MicroRNA 135b	RNA Gene		29	GC01M205448	29.3105	https://www.genecards.org/cgi-bin/carddisp.pl?gene=MIR135B
MIR130B	MicroRNA 130b	RNA Gene		28	GC22P091062	29.3034	https://www.genecards.org/cgi-bin/carddisp.pl?gene=MIR130B
CCL2	C-C Motif Chemokine Ligand 2	Protein Coding	P13500	61	GC17P034255	29.2325	https://www.genecards.org/cgi-bin/carddisp.pl?gene=CCL2
AREG	Amphiregulin	Protein Coding	P15514	55	GC04P074445	29.2052	https://www.genecards.org/cgi-bin/carddisp.pl?gene=AREG
TGFBR3	Transforming Growth Factor Beta Receptor 3	Protein Coding	Q03167	60	GC01M091680	29.1615	https://www.genecards.org/cgi-bin/carddisp.pl?gene=TGFBR3
LEPR	Leptin Receptor	Protein Coding	P48357	63	GC01P070891	29.1023	https://www.genecards.org/cgi-bin/carddisp.pl?gene=LEPR
FLT3	Fms Related Receptor Tyrosine Kinase 3	Protein Coding	P36888	66	GC13M028003	29.0935	https://www.genecards.org/cgi-bin/carddisp.pl?gene=FLT3
B2M	Beta-2-Microglobulin	Protein Coding	P61769	63	GC15P044711	29.0897	https://www.genecards.org/cgi-bin/carddisp.pl?gene=B2M
MIR134	MicroRNA 134	RNA Gene		28	GC14P120217	29.0891	https://www.genecards.org/cgi-bin/carddisp.pl?gene=MIR134
CDH3	Cadherin 3	Protein Coding	P22223	59	GC16P114055	29.0594	https://www.genecards.org/cgi-bin/carddisp.pl?gene=CDH3
CSF2	Colony Stimulating Factor 2	Protein Coding	P04141	59	GC05P132073	29.0287	https://www.genecards.org/cgi-bin/carddisp.pl?gene=CSF2
MMP7	Matrix Metallopeptidase 7	Protein Coding	P09237	60	GC11M137186	29.0069	https://www.genecards.org/cgi-bin/carddisp.pl?gene=MMP7
DSG2	Desmoglein 2	Protein Coding	Q14126	57	GC18P031498	29.0038	https://www.genecards.org/cgi-bin/carddisp.pl?gene=DSG2
BNAT1	Breast Cancer Associated ESR1 Regulating Natural Antisense Transcript 1	RNA Gene		20	GC21M054611	28.9767	https://www.genecards.org/cgi-bin/carddisp.pl?gene=BNAT1
MC1R	Melanocortin 1 Receptor	Protein Coding	Q01726	60	GC16P089912	28.976	https://www.genecards.org/cgi-bin/carddisp.pl?gene=MC1R
KRT8	Keratin 8	Protein Coding	P05787	60	GC12M052897	28.9692	https://www.genecards.org/cgi-bin/carddisp.pl?gene=KRT8
PTPN3	Protein Tyrosine Phosphatase Non-Receptor Type 3	Protein Coding	P26045	55	GC09M109375	28.9446	https://www.genecards.org/cgi-bin/carddisp.pl?gene=PTPN3
CLPTM1L	CLPTM1 Like	Protein Coding	Q96KA5	50	GC05M001317	28.9446	https://www.genecards.org/cgi-bin/carddisp.pl?gene=CLPTM1L
MIR495	MicroRNA 495	RNA Gene		25	GC14P120248	28.9073	https://www.genecards.org/cgi-bin/carddisp.pl?gene=MIR495
TTK	TTK Protein Kinase	Protein Coding	P33981	59	GC06P080003	28.8738	https://www.genecards.org/cgi-bin/carddisp.pl?gene=TTK
MIR148B	MicroRNA 148b	RNA Gene		29	GC12P054337	28.854	https://www.genecards.org/cgi-bin/carddisp.pl?gene=MIR148B
ACTA2	Actin Alpha 2, Smooth Muscle	Protein Coding	P62736	61	GC10M088935	28.8461	https://www.genecards.org/cgi-bin/carddisp.pl?gene=ACTA2
MIR425	MicroRNA 425	RNA Gene		29	GC03M054489	28.8369	https://www.genecards.org/cgi-bin/carddisp.pl?gene=MIR425
HDAC4	Histone Deacetylase 4	Protein Coding	P56524	65	GC02M239048	28.8077	https://www.genecards.org/cgi-bin/carddisp.pl?gene=HDAC4
PIK3CB	Phosphatidylinositol-4,5-Bisphosphate 3-Kinase Catalytic Subunit Beta	Protein Coding	P42338	62	GC03M138652	28.7991	https://www.genecards.org/cgi-bin/carddisp.pl?gene=PIK3CB
STAT5B	Signal Transducer And Activator Of Transcription 5B	Protein Coding	P51692	63	GC17M042199	28.7781	https://www.genecards.org/cgi-bin/carddisp.pl?gene=STAT5B
GREB1	Growth Regulating Estrogen Receptor Binding 1	Protein Coding	Q4ZG55	49	GC02P011482	28.7665	https://www.genecards.org/cgi-bin/carddisp.pl?gene=GREB1
MIR196B	MicroRNA 196b	RNA Gene		29	GC07M028175	28.698	https://www.genecards.org/cgi-bin/carddisp.pl?gene=MIR196B
TGFB2	Transforming Growth Factor Beta 2	Protein Coding	P61812	64	GC01P218345	28.6607	https://www.genecards.org/cgi-bin/carddisp.pl?gene=TGFB2
KRT18	Keratin 18	Protein Coding	P05783	63	GC12P052948	28.6544	https://www.genecards.org/cgi-bin/carddisp.pl?gene=KRT18
FALEC	Focally Amplified Long Non-Coding RNA In Epithelial Cancer	RNA Gene		24	GC01P173169	28.6531	https://www.genecards.org/cgi-bin/carddisp.pl?gene=FALEC
REST	RE1 Silencing Transcription Factor	Protein Coding	Q13127	56	GC04P056907	28.6249	https://www.genecards.org/cgi-bin/carddisp.pl?gene=REST
CDH2	Cadherin 2	Protein Coding	P19022	64	GC18M037261	28.6046	https://www.genecards.org/cgi-bin/carddisp.pl?gene=CDH2
LOC107303340	3p25 Von Hippel-Lindau Tumor Suppressor, E3 Ubiquitin Protein Ligase Alu-Mediated Recombination Region	Functional Element		10	GC03P025574	28.5853	https://www.genecards.org/cgi-bin/carddisp.pl?gene=LOC107303340
SOCS1	Suppressor Of Cytokine Signaling 1	Protein Coding	O15524	59	GC16M047513	28.5791	https://www.genecards.org/cgi-bin/carddisp.pl?gene=SOCS1
EPHA2	EPH Receptor A2	Protein Coding	P29317	66	GC01M016124	28.5244	https://www.genecards.org/cgi-bin/carddisp.pl?gene=EPHA2
BMI1	BMI1 Proto-Oncogene, Polycomb Ring Finger	Protein Coding	P35226	56	GC10P022373	28.4827	https://www.genecards.org/cgi-bin/carddisp.pl?gene=BMI1
GPER1	G Protein-Coupled Estrogen Receptor 1	Protein Coding	Q99527	53	GC07P017231	28.47	https://www.genecards.org/cgi-bin/carddisp.pl?gene=GPER1
GNRHR	Gonadotropin Releasing Hormone Receptor	Protein Coding	P30968	59	GC04M067737	28.3622	https://www.genecards.org/cgi-bin/carddisp.pl?gene=GNRHR
APOB	Apolipoprotein B	Protein Coding	P04114	59	GC02M020956	28.3591	https://www.genecards.org/cgi-bin/carddisp.pl?gene=APOB
IL4	Interleukin 4	Protein Coding	P05112	59	GC05P132673	28.3523	https://www.genecards.org/cgi-bin/carddisp.pl?gene=IL4
HSPA5	Heat Shock Protein Family A (Hsp70) Member 5	Protein Coding	P11021	61	GC09M125234	28.332	https://www.genecards.org/cgi-bin/carddisp.pl?gene=HSPA5
CREB1	CAMP Responsive Element Binding Protein 1	Protein Coding	P16220	63	GC02P207529	28.3279	https://www.genecards.org/cgi-bin/carddisp.pl?gene=CREB1
HMGA2	High Mobility Group AT-Hook 2	Protein Coding	P52926	58	GC12P065824	28.3148	https://www.genecards.org/cgi-bin/carddisp.pl?gene=HMGA2
LEF1	Lymphoid Enhancer Binding Factor 1	Protein Coding	Q9UJU2	61	GC04M108047	28.2755	https://www.genecards.org/cgi-bin/carddisp.pl?gene=LEF1
NOS2	Nitric Oxide Synthase 2	Protein Coding	P35228	62	GC17M027756	28.2572	https://www.genecards.org/cgi-bin/carddisp.pl?gene=NOS2
RABL3	RAB, Member Of RAS Oncogene Family Like 3	Protein Coding	Q5HYI8	46	GC03M120686	28.2488	https://www.genecards.org/cgi-bin/carddisp.pl?gene=RABL3
PCAT29	Prostate Cancer Associated Transcript 29	RNA Gene		24	GC15P190367	28.2404	https://www.genecards.org/cgi-bin/carddisp.pl?gene=PCAT29
MIR197	MicroRNA 197	RNA Gene		28	GC01P109598	28.22	https://www.genecards.org/cgi-bin/carddisp.pl?gene=MIR197
LOC129933707	ATAC-STARR-Seq Lymphoblastoid Silent Region 11468	Functional Element		8	GC02P047854	28.2187	https://www.genecards.org/cgi-bin/carddisp.pl?gene=LOC129933707
GRB2	Growth Factor Receptor Bound Protein 2	Protein Coding	P62993	60	GC17M075318	28.2156	https://www.genecards.org/cgi-bin/carddisp.pl?gene=GRB2
MYB	MYB Proto-Oncogene, Transcription Factor	Protein Coding	P10242	62	GC06P135181	28.1869	https://www.genecards.org/cgi-bin/carddisp.pl?gene=MYB
COL3A1	Collagen Type III Alpha 1 Chain	Protein Coding	P02461	61	GC02P188974	28.1666	https://www.genecards.org/cgi-bin/carddisp.pl?gene=COL3A1
CSF1	Colony Stimulating Factor 1	Protein Coding	P09603	57	GC01P111495	28.1626	https://www.genecards.org/cgi-bin/carddisp.pl?gene=CSF1
VEGFD	Vascular Endothelial Growth Factor D	Protein Coding	O43915	53	GC0XM015345	28.1532	https://www.genecards.org/cgi-bin/carddisp.pl?gene=VEGFD
PTK2B	Protein Tyrosine Kinase 2 Beta	Protein Coding	Q14289	62	GC08P027311	28.1477	https://www.genecards.org/cgi-bin/carddisp.pl?gene=PTK2B
TIMP3	TIMP Metallopeptidase Inhibitor 3	Protein Coding	P35625	57	GC22P086768	28.1333	https://www.genecards.org/cgi-bin/carddisp.pl?gene=TIMP3
CERNA3	Competing Endogenous LncRNA 3 For MiR-645	RNA Gene		21	GC08P056411	28.1126	https://www.genecards.org/cgi-bin/carddisp.pl?gene=CERNA3
TIMP2	TIMP Metallopeptidase Inhibitor 2	Protein Coding	P16035	54	GC17M078852	28.1105	https://www.genecards.org/cgi-bin/carddisp.pl?gene=TIMP2
UGT1A1	UDP Glucuronosyltransferase Family 1 Member A1	Protein Coding	P22309	64	GC02P233760	28.1003	https://www.genecards.org/cgi-bin/carddisp.pl?gene=UGT1A1
AURKB	Aurora Kinase B	Protein Coding	Q96GD4	65	GC17M092470	28.0824	https://www.genecards.org/cgi-bin/carddisp.pl?gene=AURKB
MIR486-1	MicroRNA 486-1	RNA Gene		28	GC08M041660	28.0778	https://www.genecards.org/cgi-bin/carddisp.pl?gene=MIR486-1
DDR1	Discoidin Domain Receptor Tyrosine Kinase 1	Protein Coding	Q08345	59	GC06P173063	28.0631	https://www.genecards.org/cgi-bin/carddisp.pl?gene=DDR1
SHBG	Sex Hormone Binding Globulin	Protein Coding	P04278	55	GC17P007613	28.0515	https://www.genecards.org/cgi-bin/carddisp.pl?gene=SHBG
MIR675	MicroRNA 675	RNA Gene		28	GC11M014030	28.0376	https://www.genecards.org/cgi-bin/carddisp.pl?gene=MIR675
SERPINB5	Serpin Family B Member 5	Protein Coding	P36952	56	GC18P063476	28.0336	https://www.genecards.org/cgi-bin/carddisp.pl?gene=SERPINB5
CDC25A	Cell Division Cycle 25A	Protein Coding	P30304	61	GC03M048370	28.0116	https://www.genecards.org/cgi-bin/carddisp.pl?gene=CDC25A
BAK1	BCL2 Antagonist/Killer 1	Protein Coding	Q16611	57	GC06M033572	28.0051	https://www.genecards.org/cgi-bin/carddisp.pl?gene=BAK1
LDHA	Lactate Dehydrogenase A	Protein Coding	P00338	64	GC11P018394	27.9963	https://www.genecards.org/cgi-bin/carddisp.pl?gene=LDHA
CYP3A4	Cytochrome P450 Family 3 Subfamily A Member 4	Protein Coding	P08684	61	GC07M106386	27.9393	https://www.genecards.org/cgi-bin/carddisp.pl?gene=CYP3A4
THBS1	Thrombospondin 1	Protein Coding	P07996	59	GC15P039581	27.9348	https://www.genecards.org/cgi-bin/carddisp.pl?gene=THBS1
FGF4	Fibroblast Growth Factor 4	Protein Coding	P08620	57	GC11M136735	27.8852	https://www.genecards.org/cgi-bin/carddisp.pl?gene=FGF4
E2F4	E2F Transcription Factor 4	Protein Coding	Q16254	57	GC16P067192	27.8687	https://www.genecards.org/cgi-bin/carddisp.pl?gene=E2F4
PTK6	Protein Tyrosine Kinase 6	Protein Coding	Q13882	59	GC20M063528	27.8618	https://www.genecards.org/cgi-bin/carddisp.pl?gene=PTK6
PRKACA	Protein Kinase CAMP-Activated Catalytic Subunit Alpha	Protein Coding	P17612	66	GC19M104483	27.8319	https://www.genecards.org/cgi-bin/carddisp.pl?gene=PRKACA
DIS3L2	DIS3 Like 3'-5' Exoribonuclease 2	Protein Coding	Q8IYB7	54	GC02P231961	27.8217	https://www.genecards.org/cgi-bin/carddisp.pl?gene=DIS3L2
FOXP3	Forkhead Box P3	Protein Coding	Q9BZS1	60	GC0XM049250	27.814	https://www.genecards.org/cgi-bin/carddisp.pl?gene=FOXP3
MIR22HG	MIR22 Host Gene	RNA Gene	Q0VDD5	34	GC17M092159	27.7789	https://www.genecards.org/cgi-bin/carddisp.pl?gene=MIR22HG
PIP	Prolactin Induced Protein	Protein Coding	P12273	50	GC07P143132	27.7672	https://www.genecards.org/cgi-bin/carddisp.pl?gene=PIP
GACAT3	Gastric Cancer Associated Transcript 3	RNA Gene		23	GC02P016015	27.7631	https://www.genecards.org/cgi-bin/carddisp.pl?gene=GACAT3
IFI27	Interferon Alpha Inducible Protein 27	Protein Coding	P40305	50	GC14P094104	27.7589	https://www.genecards.org/cgi-bin/carddisp.pl?gene=IFI27
GEN1	GEN1 Holliday Junction 5' Flap Endonuclease	Protein Coding	Q17RS7	50	GC02P017754	27.7538	https://www.genecards.org/cgi-bin/carddisp.pl?gene=GEN1
MTR	5-Methyltetrahydrofolate-Homocysteine Methyltransferase	Protein Coding	Q99707	61	GC01P236795	27.7179	https://www.genecards.org/cgi-bin/carddisp.pl?gene=MTR
WNT5A	Wnt Family Member 5A	Protein Coding	P41221	64	GC03M055465	27.7142	https://www.genecards.org/cgi-bin/carddisp.pl?gene=WNT5A
CBR3-AS1	CBR3 Antisense RNA 1	RNA Gene		27	GC21M036090	27.6602	https://www.genecards.org/cgi-bin/carddisp.pl?gene=CBR3-AS1
KLF4	KLF Transcription Factor 4	Protein Coding	O43474	60	GC09M107484	27.6451	https://www.genecards.org/cgi-bin/carddisp.pl?gene=KLF4
TLR2	Toll Like Receptor 2	Protein Coding	O60603	65	GC04P153684	27.6403	https://www.genecards.org/cgi-bin/carddisp.pl?gene=TLR2
MXI1	MAX Interactor 1, Dimerization Protein	Protein Coding	P50539	53	GC10P120664	27.6311	https://www.genecards.org/cgi-bin/carddisp.pl?gene=MXI1
FGF8	Fibroblast Growth Factor 8	Protein Coding	P55075	61	GC10M101770	27.5982	https://www.genecards.org/cgi-bin/carddisp.pl?gene=FGF8
MIR345	MicroRNA 345	RNA Gene		28	GC14P100307	27.5793	https://www.genecards.org/cgi-bin/carddisp.pl?gene=MIR345
BMP4	Bone Morphogenetic Protein 4	Protein Coding	P12644	62	GC14M053949	27.5741	https://www.genecards.org/cgi-bin/carddisp.pl?gene=BMP4
ETS1	ETS Proto-Oncogene 1, Transcription Factor	Protein Coding	P14921	61	GC11M128458	27.5733	https://www.genecards.org/cgi-bin/carddisp.pl?gene=ETS1
DDR2	Discoidin Domain Receptor Tyrosine Kinase 2	Protein Coding	Q16832	64	GC01P174172	27.5702	https://www.genecards.org/cgi-bin/carddisp.pl?gene=DDR2
MIR376A1	MicroRNA 376a-1	RNA Gene		24	GC14P120228	27.5648	https://www.genecards.org/cgi-bin/carddisp.pl?gene=MIR376A1
MIR301A	MicroRNA 301a	RNA Gene		28	GC17M059151	27.5612	https://www.genecards.org/cgi-bin/carddisp.pl?gene=MIR301A
MIR498	MicroRNA 498	RNA Gene		23	GC19P143504	27.5533	https://www.genecards.org/cgi-bin/carddisp.pl?gene=MIR498
SHH	Sonic Hedgehog Signaling Molecule	Protein Coding	Q15465	63	GC07M155799	27.5083	https://www.genecards.org/cgi-bin/carddisp.pl?gene=SHH
EPHA3	EPH Receptor A3	Protein Coding	P29320	60	GC03P089077	27.4787	https://www.genecards.org/cgi-bin/carddisp.pl?gene=EPHA3
KDM4B	Lysine Demethylase 4B	Protein Coding	O94953	58	GC19P004969	27.4676	https://www.genecards.org/cgi-bin/carddisp.pl?gene=KDM4B
ALDH1A1	Aldehyde Dehydrogenase 1 Family Member A1	Protein Coding	P00352	60	GC09M072900	27.4524	https://www.genecards.org/cgi-bin/carddisp.pl?gene=ALDH1A1
BCAS1	Brain Enriched Myelin Associated Protein 1	Protein Coding	O75363	49	GC20M053936	27.446	https://www.genecards.org/cgi-bin/carddisp.pl?gene=BCAS1
RNY3	RNA, Ro60-Associated Y3	RNA Gene		24	GC07P163576	27.4276	https://www.genecards.org/cgi-bin/carddisp.pl?gene=RNY3
JAK3	Janus Kinase 3	Protein Coding	P52333	65	GC19M017824	27.4245	https://www.genecards.org/cgi-bin/carddisp.pl?gene=JAK3
UHRF1	Ubiquitin Like With PHD And Ring Finger Domains 1	Protein Coding	Q96T88	53	GC19P141979	27.3944	https://www.genecards.org/cgi-bin/carddisp.pl?gene=UHRF1
MIR532	MicroRNA 532	RNA Gene		25	GC0XP060165	27.3858	https://www.genecards.org/cgi-bin/carddisp.pl?gene=MIR532
MIR378A	MicroRNA 378a	RNA Gene		30	GC05P149732	27.3639	https://www.genecards.org/cgi-bin/carddisp.pl?gene=MIR378A
MDM4	MDM4 Regulator Of P53	Protein Coding	O15151	59	GC01P204516	27.3442	https://www.genecards.org/cgi-bin/carddisp.pl?gene=MDM4
CASC9	Cancer Susceptibility 9	RNA Gene		22	GC08M075132	27.326	https://www.genecards.org/cgi-bin/carddisp.pl?gene=CASC9
MIR190A	MicroRNA 190a	RNA Gene		28	GC15P190347	27.2995	https://www.genecards.org/cgi-bin/carddisp.pl?gene=MIR190A
MME	Membrane Metalloendopeptidase	Protein Coding	P08473	63	GC03P155024	27.2976	https://www.genecards.org/cgi-bin/carddisp.pl?gene=MME
PYHIN1	Pyrin And HIN Domain Family Member 1	Protein Coding	Q6K0P9	49	GC01P173703	27.2887	https://www.genecards.org/cgi-bin/carddisp.pl?gene=PYHIN1
RXRA	Retinoid X Receptor Alpha	Protein Coding	P19793	61	GC09P134317	27.2659	https://www.genecards.org/cgi-bin/carddisp.pl?gene=RXRA
ADIPOQ	Adiponectin, C1Q And Collagen Domain Containing	Protein Coding	Q15848	59	GC03P186842	27.2524	https://www.genecards.org/cgi-bin/carddisp.pl?gene=ADIPOQ
KITLG	KIT Ligand	Protein Coding	P21583	60	GC12M088492	27.2363	https://www.genecards.org/cgi-bin/carddisp.pl?gene=KITLG
PROM1	Prominin 1	Protein Coding	O43490	60	GC04M015965	27.217	https://www.genecards.org/cgi-bin/carddisp.pl?gene=PROM1
POU5F1	POU Class 5 Homeobox 1	Protein Coding	Q01860	60	GC06M103297	27.2026	https://www.genecards.org/cgi-bin/carddisp.pl?gene=POU5F1
PRSS1	Serine Protease 1	Protein Coding	P07477	57	GC07P163493	27.1629	https://www.genecards.org/cgi-bin/carddisp.pl?gene=PRSS1
SIRT1	Sirtuin 1	Protein Coding	Q96EB6	62	GC10P067884	27.1486	https://www.genecards.org/cgi-bin/carddisp.pl?gene=SIRT1
ETV4	ETS Variant Transcription Factor 4	Protein Coding	P43268	55	GC17M043527	27.132	https://www.genecards.org/cgi-bin/carddisp.pl?gene=ETV4
MIR33A	MicroRNA 33a	RNA Gene		28	GC22P041900	27.1285	https://www.genecards.org/cgi-bin/carddisp.pl?gene=MIR33A
PRC1	Protein Regulator Of Cytokinesis 1	Protein Coding	O43663	50	GC15M090966	27.0555	https://www.genecards.org/cgi-bin/carddisp.pl?gene=PRC1
KCNH2	Potassium Voltage-Gated Channel Subfamily H Member 2	Protein Coding	Q12809	63	GC07M150944	27.0298	https://www.genecards.org/cgi-bin/carddisp.pl?gene=KCNH2
MED1	Mediator Complex Subunit 1	Protein Coding	Q15648	56	GC17M039404	26.979	https://www.genecards.org/cgi-bin/carddisp.pl?gene=MED1
LGALS3	Galectin 3	Protein Coding	P17931	57	GC14P055124	26.9757	https://www.genecards.org/cgi-bin/carddisp.pl?gene=LGALS3
NOS3	Nitric Oxide Synthase 3	Protein Coding	P29474	63	GC07P163654	26.9663	https://www.genecards.org/cgi-bin/carddisp.pl?gene=NOS3
HSPA4	Heat Shock Protein Family A (Hsp70) Member 4	Protein Coding	P34932	56	GC05P133122	26.9621	https://www.genecards.org/cgi-bin/carddisp.pl?gene=HSPA4
HSD17B1	Hydroxysteroid 17-Beta Dehydrogenase 1	Protein Coding	P14061	54	GC17P144463	26.9496	https://www.genecards.org/cgi-bin/carddisp.pl?gene=HSD17B1
SCHLAP1	SWI/SNF Complex Antagonist Associated With Prostate Cancer 1	RNA Gene		24	GC02P180511	26.9029	https://www.genecards.org/cgi-bin/carddisp.pl?gene=SCHLAP1
PLCG1	Phospholipase C Gamma 1	Protein Coding	P19174	63	GC20P041136	26.8794	https://www.genecards.org/cgi-bin/carddisp.pl?gene=PLCG1
KIF1B	Kinesin Family Member 1B	Protein Coding	O60333	56	GC01P010210	26.8469	https://www.genecards.org/cgi-bin/carddisp.pl?gene=KIF1B
KLK10	Kallikrein Related Peptidase 10	Protein Coding	O43240	52	GC19M051012	26.8464	https://www.genecards.org/cgi-bin/carddisp.pl?gene=KLK10
CYP11B1	Cytochrome P450 Family 11 Subfamily B Member 1	Protein Coding	P15538	59	GC08M142872	26.8365	https://www.genecards.org/cgi-bin/carddisp.pl?gene=CYP11B1
HDAC9	Histone Deacetylase 9	Protein Coding	Q9UKV0	63	GC07P018086	26.8005	https://www.genecards.org/cgi-bin/carddisp.pl?gene=HDAC9
MIR377	MicroRNA 377	RNA Gene		27	GC14P120232	26.7945	https://www.genecards.org/cgi-bin/carddisp.pl?gene=MIR377
AGO2	Argonaute RISC Catalytic Component 2	Protein Coding	Q9UKV8	56	GC08M141005	26.7152	https://www.genecards.org/cgi-bin/carddisp.pl?gene=AGO2
PML	PML Nuclear Body Scaffold	Protein Coding	P29590	59	GC15P073994	26.7036	https://www.genecards.org/cgi-bin/carddisp.pl?gene=PML
LIG4	DNA Ligase 4	Protein Coding	P49917	60	GC13M108207	26.6948	https://www.genecards.org/cgi-bin/carddisp.pl?gene=LIG4
CDC25C	Cell Division Cycle 25C	Protein Coding	P30307	61	GC05M138285	26.6386	https://www.genecards.org/cgi-bin/carddisp.pl?gene=CDC25C
CASC16	Cancer Susceptibility 16	RNA Gene		26	GC16M052587	26.6001	https://www.genecards.org/cgi-bin/carddisp.pl?gene=CASC16
IL1A	Interleukin 1 Alpha	Protein Coding	P01583	58	GC02M112773	26.58	https://www.genecards.org/cgi-bin/carddisp.pl?gene=IL1A
CYP1A2	Cytochrome P450 Family 1 Subfamily A Member 2	Protein Coding	P05177	59	GC15P074748	26.5628	https://www.genecards.org/cgi-bin/carddisp.pl?gene=CYP1A2
FGF10	Fibroblast Growth Factor 10	Protein Coding	O15520	60	GC05M045146	26.5618	https://www.genecards.org/cgi-bin/carddisp.pl?gene=FGF10
MIR511	MicroRNA 511	RNA Gene		25	GC10P017845	26.557	https://www.genecards.org/cgi-bin/carddisp.pl?gene=MIR511
MIR138-1	MicroRNA 138-1	RNA Gene		29	GC03P044179	26.5047	https://www.genecards.org/cgi-bin/carddisp.pl?gene=MIR138-1
CYP2A6	Cytochrome P450 Family 2 Subfamily A Member 6	Protein Coding	P11509	59	GC19M040843	26.4773	https://www.genecards.org/cgi-bin/carddisp.pl?gene=CYP2A6
MMP11	Matrix Metallopeptidase 11	Protein Coding	P24347	56	GC22P023768	26.4271	https://www.genecards.org/cgi-bin/carddisp.pl?gene=MMP11
MTA1	Metastasis Associated 1	Protein Coding	Q13330	54	GC14P105419	26.4037	https://www.genecards.org/cgi-bin/carddisp.pl?gene=MTA1
CD36	CD36 Molecule (CD36 Blood Group)	Protein Coding	P16671	63	GC07P080369	26.377	https://www.genecards.org/cgi-bin/carddisp.pl?gene=CD36
ING1	Inhibitor Of Growth Family Member 1	Protein Coding	Q9UK53	56	GC13P110712	26.3559	https://www.genecards.org/cgi-bin/carddisp.pl?gene=ING1
TEK	TEK Receptor Tyrosine Kinase	Protein Coding	Q02763	64	GC09P027109	26.3529	https://www.genecards.org/cgi-bin/carddisp.pl?gene=TEK
SULT1A1	Sulfotransferase Family 1A Member 1	Protein Coding	P50225	55	GC16M048228	26.3491	https://www.genecards.org/cgi-bin/carddisp.pl?gene=SULT1A1
ROBO1	Roundabout Guidance Receptor 1	Protein Coding	Q9Y6N7	57	GC03M078597	26.3341	https://www.genecards.org/cgi-bin/carddisp.pl?gene=ROBO1
ELAVL1	ELAV Like RNA Binding Protein 1	Protein Coding	Q15717	54	GC19M007958	26.3034	https://www.genecards.org/cgi-bin/carddisp.pl?gene=ELAVL1
CCL5	C-C Motif Chemokine Ligand 5	Protein Coding	P13501	56	GC17M035871	26.3028	https://www.genecards.org/cgi-bin/carddisp.pl?gene=CCL5
LOC130061310	ATAC-STARR-Seq Lymphoblastoid Active Region 12491	Functional Element		5	GC17P151947	26.298	https://www.genecards.org/cgi-bin/carddisp.pl?gene=LOC130061310
ATP7B	ATPase Copper Transporting Beta	Protein Coding	P35670	61	GC13M051930	26.2709	https://www.genecards.org/cgi-bin/carddisp.pl?gene=ATP7B
GNAQ	G Protein Subunit Alpha Q	Protein Coding	P50148	61	GC09M077716	26.2408	https://www.genecards.org/cgi-bin/carddisp.pl?gene=GNAQ
MIR186	MicroRNA 186	RNA Gene		28	GC01M071067	26.22	https://www.genecards.org/cgi-bin/carddisp.pl?gene=MIR186
HLA-A	Major Histocompatibility Complex, Class I, A	Protein Coding	P04439	59	GC06P173041	26.2156	https://www.genecards.org/cgi-bin/carddisp.pl?gene=HLA-A
BCAS3	BCAS3 Microtubule Associated Cell Migration Factor	Protein Coding	Q9H6U6	49	GC17P144905	26.2104	https://www.genecards.org/cgi-bin/carddisp.pl?gene=BCAS3
YBX1	Y-Box Binding Protein 1	Protein Coding	P67809	53	GC01P042682	26.1983	https://www.genecards.org/cgi-bin/carddisp.pl?gene=YBX1
CTNNA2	Catenin Alpha 2	Protein Coding	P26232	56	GC02P079185	26.1884	https://www.genecards.org/cgi-bin/carddisp.pl?gene=CTNNA2
SGK1	Serum/Glucocorticoid Regulated Kinase 1	Protein Coding	O00141	63	GC06M134169	26.1668	https://www.genecards.org/cgi-bin/carddisp.pl?gene=SGK1
RUNX3	RUNX Family Transcription Factor 3	Protein Coding	Q13761	56	GC01M024899	26.1377	https://www.genecards.org/cgi-bin/carddisp.pl?gene=RUNX3
NRP1	Neuropilin 1	Protein Coding	O14786	60	GC10M033177	26.1274	https://www.genecards.org/cgi-bin/carddisp.pl?gene=NRP1
MIR144	MicroRNA 144	RNA Gene		26	GC17M092933	26.0872	https://www.genecards.org/cgi-bin/carddisp.pl?gene=MIR144
TOE1	Target Of EGR1, Exonuclease	Protein Coding	Q96GM8	50	GC01P070114	26.0821	https://www.genecards.org/cgi-bin/carddisp.pl?gene=TOE1
IRS2	Insulin Receptor Substrate 2	Protein Coding	Q9Y4H2	59	GC13M109752	26.0405	https://www.genecards.org/cgi-bin/carddisp.pl?gene=IRS2
TNFSF11	TNF Superfamily Member 11	Protein Coding	O14788	62	GC13P042562	26.034	https://www.genecards.org/cgi-bin/carddisp.pl?gene=TNFSF11
CALR	Calreticulin	Protein Coding	P27797	64	GC19P012938	26.0187	https://www.genecards.org/cgi-bin/carddisp.pl?gene=CALR
CRP	C-Reactive Protein	Protein Coding	P02741	59	GC01M166465	26.0071	https://www.genecards.org/cgi-bin/carddisp.pl?gene=CRP
EPAS1	Endothelial PAS Domain Protein 1	Protein Coding	Q99814	64	GC02P046293	25.9896	https://www.genecards.org/cgi-bin/carddisp.pl?gene=EPAS1
HMGB1	High Mobility Group Box 1	Protein Coding	P09429	62	GC13M030456	25.9828	https://www.genecards.org/cgi-bin/carddisp.pl?gene=HMGB1
CHD1	Chromodomain Helicase DNA Binding Protein 1	Protein Coding	O14646	57	GC05M098853	25.9527	https://www.genecards.org/cgi-bin/carddisp.pl?gene=CHD1
MUC5AC	Mucin 5AC, Oligomeric Mucus/Gel-Forming	Protein Coding	P98088	52	GC11P015759	25.9348	https://www.genecards.org/cgi-bin/carddisp.pl?gene=MUC5AC
MIR491	MicroRNA 491	RNA Gene		29	GC09P020716	25.8761	https://www.genecards.org/cgi-bin/carddisp.pl?gene=MIR491
CUL1	Cullin 1	Protein Coding	Q13616	59	GC07P148697	25.8382	https://www.genecards.org/cgi-bin/carddisp.pl?gene=CUL1
CD24	CD24 Molecule	Protein Coding	P25063	46	GC06M106969	25.8349	https://www.genecards.org/cgi-bin/carddisp.pl?gene=CD24
CA9	Carbonic Anhydrase 9	Protein Coding	Q16790	59	GC09P035673	25.8232	https://www.genecards.org/cgi-bin/carddisp.pl?gene=CA9
KRT14	Keratin 14	Protein Coding	P02533	60	GC17M041582	25.8168	https://www.genecards.org/cgi-bin/carddisp.pl?gene=KRT14
CASC19	Cancer Susceptibility 19	RNA Gene		24	GC08M137200	25.793	https://www.genecards.org/cgi-bin/carddisp.pl?gene=CASC19
MIR103A1	MicroRNA 103a-1	RNA Gene		26	GC05M168560	25.7928	https://www.genecards.org/cgi-bin/carddisp.pl?gene=MIR103A1
BECN1	Beclin 1	Protein Coding	Q14457	59	GC17M042810	25.7884	https://www.genecards.org/cgi-bin/carddisp.pl?gene=BECN1
CDC42	Cell Division Cycle 42	Protein Coding	P60953	63	GC01P022052	25.774	https://www.genecards.org/cgi-bin/carddisp.pl?gene=CDC42
MIR515-1	MicroRNA 515-1	RNA Gene		25	GC19P053679	25.7736	https://www.genecards.org/cgi-bin/carddisp.pl?gene=MIR515-1
IL17A	Interleukin 17A	Protein Coding	Q16552	56	GC06P052186	25.7717	https://www.genecards.org/cgi-bin/carddisp.pl?gene=IL17A
TMPRSS2	Transmembrane Serine Protease 2	Protein Coding	O15393	60	GC21M041464	25.7158	https://www.genecards.org/cgi-bin/carddisp.pl?gene=TMPRSS2
IL3	Interleukin 3	Protein Coding	P08700	57	GC05P132060	25.7134	https://www.genecards.org/cgi-bin/carddisp.pl?gene=IL3
SPINK1	Serine Peptidase Inhibitor Kazal Type 1	Protein Coding	P00995	54	GC05M147825	25.681	https://www.genecards.org/cgi-bin/carddisp.pl?gene=SPINK1
SKIL	SKI Like Proto-Oncogene	Protein Coding	P12757	55	GC03P170357	25.68	https://www.genecards.org/cgi-bin/carddisp.pl?gene=SKIL
TNFRSF8	TNF Receptor Superfamily Member 8	Protein Coding	P28908	56	GC01P012063	25.657	https://www.genecards.org/cgi-bin/carddisp.pl?gene=TNFRSF8
GDF15	Growth Differentiation Factor 15	Protein Coding	Q99988	56	GC19P142540	25.6566	https://www.genecards.org/cgi-bin/carddisp.pl?gene=GDF15
BMP2	Bone Morphogenetic Protein 2	Protein Coding	P12643	59	GC20P006767	25.6436	https://www.genecards.org/cgi-bin/carddisp.pl?gene=BMP2
BCL2L11	BCL2 Like 11	Protein Coding	O43521	58	GC02P111119	25.6332	https://www.genecards.org/cgi-bin/carddisp.pl?gene=BCL2L11
NAT1	N-Acetyltransferase 1	Protein Coding	P18440	57	GC08P018183	25.631	https://www.genecards.org/cgi-bin/carddisp.pl?gene=NAT1
MMP3	Matrix Metallopeptidase 3	Protein Coding	P08254	63	GC11M102835	25.6248	https://www.genecards.org/cgi-bin/carddisp.pl?gene=MMP3
CASC11	Cancer Susceptibility 11	RNA Gene		25	GC08M137208	25.6156	https://www.genecards.org/cgi-bin/carddisp.pl?gene=CASC11
SBDS	SBDS Ribosome Maturation Factor	Protein Coding	Q9Y3A5	55	GC07M066987	25.5921	https://www.genecards.org/cgi-bin/carddisp.pl?gene=SBDS
TOX3	TOX High Mobility Group Box Family Member 3	Protein Coding	O15405	48	GC16M052449	25.5624	https://www.genecards.org/cgi-bin/carddisp.pl?gene=TOX3
TNFRSF10A	TNF Receptor Superfamily Member 10a	Protein Coding	O00220	57	GC08M023190	25.5586	https://www.genecards.org/cgi-bin/carddisp.pl?gene=TNFRSF10A
CFLAR	CASP8 And FADD Like Apoptosis Regulator	Protein Coding	O15519	57	GC02P204493	25.5554	https://www.genecards.org/cgi-bin/carddisp.pl?gene=CFLAR
FAP	Fibroblast Activation Protein Alpha	Protein Coding	Q12884	59	GC02M162170	25.5545	https://www.genecards.org/cgi-bin/carddisp.pl?gene=FAP
WNT1	Wnt Family Member 1	Protein Coding	P04628	60	GC12P069479	25.5389	https://www.genecards.org/cgi-bin/carddisp.pl?gene=WNT1
GJA1	Gap Junction Protein Alpha 1	Protein Coding	P17302	64	GC06P174138	25.5288	https://www.genecards.org/cgi-bin/carddisp.pl?gene=GJA1
ANKRD30A	Ankyrin Repeat Domain 30A	Protein Coding	Q9BXX3	45	GC10P037134	25.5128	https://www.genecards.org/cgi-bin/carddisp.pl?gene=ANKRD30A
MYCN	MYCN Proto-Oncogene, BHLH Transcription Factor	Protein Coding	P04198	59	GC02P015974	25.5029	https://www.genecards.org/cgi-bin/carddisp.pl?gene=MYCN
MIR92A2	MicroRNA 92a-2	RNA Gene		23	GC0XM135347	25.4732	https://www.genecards.org/cgi-bin/carddisp.pl?gene=MIR92A2
XRCC6	X-Ray Repair Cross Complementing 6	Protein Coding	P12956	58	GC22P087042	25.4484	https://www.genecards.org/cgi-bin/carddisp.pl?gene=XRCC6
MPO	Myeloperoxidase	Protein Coding	P05164	66	GC17M058269	25.43	https://www.genecards.org/cgi-bin/carddisp.pl?gene=MPO
MSMB	Microseminoprotein Beta	Protein Coding	P08118	52	GC10M046033	25.4198	https://www.genecards.org/cgi-bin/carddisp.pl?gene=MSMB
ALDH2	Aldehyde Dehydrogenase 2 Family Member	Protein Coding	P05091	64	GC12P111766	25.4148	https://www.genecards.org/cgi-bin/carddisp.pl?gene=ALDH2
CDX2	Caudal Type Homeobox 2	Protein Coding	Q99626	55	GC13M027962	25.3957	https://www.genecards.org/cgi-bin/carddisp.pl?gene=CDX2
BRMS1L	BRMS1 Like Transcriptional Repressor	Protein Coding	Q5PSV4	45	GC14P035826	25.379	https://www.genecards.org/cgi-bin/carddisp.pl?gene=BRMS1L
FANCD2OS	FANCD2 Opposite Strand	Protein Coding	Q96PS1	38	GC03M011018	25.3652	https://www.genecards.org/cgi-bin/carddisp.pl?gene=FANCD2OS
RAD21	RAD21 Cohesin Complex Component	Protein Coding	O60216	57	GC08M116846	25.3553	https://www.genecards.org/cgi-bin/carddisp.pl?gene=RAD21
EXO1	Exonuclease 1	Protein Coding	Q9UQ84	56	GC01P241847	25.3547	https://www.genecards.org/cgi-bin/carddisp.pl?gene=EXO1
CTNND1	Catenin Delta 1	Protein Coding	O60716	59	GC11P059294	25.345	https://www.genecards.org/cgi-bin/carddisp.pl?gene=CTNND1
EZR	Ezrin	Protein Coding	P15311	59	GC06M158765	25.3229	https://www.genecards.org/cgi-bin/carddisp.pl?gene=EZR
TINCR	TINCR Ubiquitin Domain Containing	Protein Coding	A0A2R8Y7D0	32	GC19M005558	25.2959	https://www.genecards.org/cgi-bin/carddisp.pl?gene=TINCR
S100A4	S100 Calcium Binding Protein A4	Protein Coding	P26447	57	GC01M153543	25.2751	https://www.genecards.org/cgi-bin/carddisp.pl?gene=S100A4
GRP	Gastrin Releasing Peptide	Protein Coding	P07492	53	GC18P059220	25.269	https://www.genecards.org/cgi-bin/carddisp.pl?gene=GRP
FOLH1	Folate Hydrolase 1	Protein Coding	Q04609	60	GC11M136261	25.2504	https://www.genecards.org/cgi-bin/carddisp.pl?gene=FOLH1
SOX4	SRY-Box Transcription Factor 4	Protein Coding	Q06945	56	GC06P021593	25.2287	https://www.genecards.org/cgi-bin/carddisp.pl?gene=SOX4
FGF1	Fibroblast Growth Factor 1	Protein Coding	P05230	60	GC05M142555	25.2248	https://www.genecards.org/cgi-bin/carddisp.pl?gene=FGF1
MCC	MCC Regulator Of WNT Signaling Pathway	Protein Coding	P23508	54	GC05M113022	25.2084	https://www.genecards.org/cgi-bin/carddisp.pl?gene=MCC
PRKCD	Protein Kinase C Delta	Protein Coding	Q05655	66	GC03P053156	25.197	https://www.genecards.org/cgi-bin/carddisp.pl?gene=PRKCD
PCAT7	Prostate Cancer Associated Transcript 7	RNA Gene		22	GC09P105416	25.1537	https://www.genecards.org/cgi-bin/carddisp.pl?gene=PCAT7
BCL6	BCL6 Transcription Repressor	Protein Coding	P41182	59	GC03M187721	25.1357	https://www.genecards.org/cgi-bin/carddisp.pl?gene=BCL6
BCL10	BCL10 Immune Signaling Adaptor	Protein Coding	O95999	58	GC01M085265	25.1051	https://www.genecards.org/cgi-bin/carddisp.pl?gene=BCL10
KDM1A	Lysine Demethylase 1A	Protein Coding	O60341	61	GC01P023019	25.1026	https://www.genecards.org/cgi-bin/carddisp.pl?gene=KDM1A
NCOR2	Nuclear Receptor Corepressor 2	Protein Coding	Q9Y618	56	GC12M124324	25.0987	https://www.genecards.org/cgi-bin/carddisp.pl?gene=NCOR2
CDC27	Cell Division Cycle 27	Protein Coding	P30260	54	GC17M047117	25.0931	https://www.genecards.org/cgi-bin/carddisp.pl?gene=CDC27
BSG	Basigin (Ok Blood Group)	Protein Coding	P35613	57	GC19P000571	25.0866	https://www.genecards.org/cgi-bin/carddisp.pl?gene=BSG
NFKB2	Nuclear Factor Kappa B Subunit 2	Protein Coding	Q00653	66	GC10P102394	25.045	https://www.genecards.org/cgi-bin/carddisp.pl?gene=NFKB2
RYR1	Ryanodine Receptor 1	Protein Coding	P21817	62	GC19P142895	25.034	https://www.genecards.org/cgi-bin/carddisp.pl?gene=RYR1
MIR28	MicroRNA 28	RNA Gene		27	GC03P188688	25.0279	https://www.genecards.org/cgi-bin/carddisp.pl?gene=MIR28
SPARC	Secreted Protein Acidic And Cysteine Rich	Protein Coding	P09486	62	GC05M151661	25.014	https://www.genecards.org/cgi-bin/carddisp.pl?gene=SPARC
ALB	Albumin	Protein Coding	P02768	61	GC04P073397	25.0072	https://www.genecards.org/cgi-bin/carddisp.pl?gene=ALB
MIR340	MicroRNA 340	RNA Gene		28	GC05M180015	25.0001	https://www.genecards.org/cgi-bin/carddisp.pl?gene=MIR340
NR3C1	Nuclear Receptor Subfamily 3 Group C Member 1	Protein Coding	P04150	62	GC05M143277	24.9841	https://www.genecards.org/cgi-bin/carddisp.pl?gene=NR3C1
TSPAN31	Tetraspanin 31	Protein Coding	Q12999	49	GC12P057738	24.9678	https://www.genecards.org/cgi-bin/carddisp.pl?gene=TSPAN31
SLC34A2	Solute Carrier Family 34 Member 2	Protein Coding	O95436	57	GC04P025648	24.9592	https://www.genecards.org/cgi-bin/carddisp.pl?gene=SLC34A2
BRD4	Bromodomain Containing 4	Protein Coding	O60885	60	GC19M104518	24.9561	https://www.genecards.org/cgi-bin/carddisp.pl?gene=BRD4
MIR30C1	MicroRNA 30c-1	RNA Gene		29	GC01P040757	24.9475	https://www.genecards.org/cgi-bin/carddisp.pl?gene=MIR30C1
PAX8	Paired Box 8	Protein Coding	Q06710	58	GC02M113215	24.9356	https://www.genecards.org/cgi-bin/carddisp.pl?gene=PAX8
TRRAP	Transformation/Transcription Domain Associated Protein	Protein Coding	Q9Y4A5	57	GC07P098877	24.9295	https://www.genecards.org/cgi-bin/carddisp.pl?gene=TRRAP
BAD	BCL2 Associated Agonist Of Cell Death	Protein Coding	Q92934	57	GC11M136512	24.9224	https://www.genecards.org/cgi-bin/carddisp.pl?gene=BAD
ANXA2	Annexin A2	Protein Coding	P07355	60	GC15M060347	24.8985	https://www.genecards.org/cgi-bin/carddisp.pl?gene=ANXA2
GADD45A	Growth Arrest And DNA Damage Inducible Alpha	Protein Coding	P24522	56	GC01P067685	24.8668	https://www.genecards.org/cgi-bin/carddisp.pl?gene=GADD45A
DKK1	Dickkopf WNT Signaling Pathway Inhibitor 1	Protein Coding	O94907	57	GC10P052314	24.8424	https://www.genecards.org/cgi-bin/carddisp.pl?gene=DKK1
GSN	Gelsolin	Protein Coding	P06396	62	GC09P121201	24.8372	https://www.genecards.org/cgi-bin/carddisp.pl?gene=GSN
FGF7	Fibroblast Growth Factor 7	Protein Coding	P21781	56	GC15P049423	24.8212	https://www.genecards.org/cgi-bin/carddisp.pl?gene=FGF7
IL2RA	Interleukin 2 Receptor Subunit Alpha	Protein Coding	P01589	63	GC10M006010	24.7906	https://www.genecards.org/cgi-bin/carddisp.pl?gene=IL2RA
CTTN	Cortactin	Protein Coding	Q14247	57	GC11P070398	24.7663	https://www.genecards.org/cgi-bin/carddisp.pl?gene=CTTN
XRCC5	X-Ray Repair Cross Complementing 5	Protein Coding	P13010	57	GC02P216107	24.7554	https://www.genecards.org/cgi-bin/carddisp.pl?gene=XRCC5
E2F3	E2F Transcription Factor 3	Protein Coding	O00716	55	GC06P020452	24.7519	https://www.genecards.org/cgi-bin/carddisp.pl?gene=E2F3
SST	Somatostatin	Protein Coding	P61278	54	GC03M187668	24.7345	https://www.genecards.org/cgi-bin/carddisp.pl?gene=SST
HNRNPK	Heterogeneous Nuclear Ribonucleoprotein K	Protein Coding	P61978	59	GC09M119624	24.7153	https://www.genecards.org/cgi-bin/carddisp.pl?gene=HNRNPK
BCAS2	BCAS2 Pre-MRNA Processing Factor	Protein Coding	O75934	49	GC01M114567	24.7065	https://www.genecards.org/cgi-bin/carddisp.pl?gene=BCAS2
U2AF1	U2 Small Nuclear RNA Auxiliary Factor 1	Protein Coding	Q01081	56	GC21M043092	24.6978	https://www.genecards.org/cgi-bin/carddisp.pl?gene=U2AF1
MIR29B1	MicroRNA 29b-1	RNA Gene		28	GC07M130877	24.6851	https://www.genecards.org/cgi-bin/carddisp.pl?gene=MIR29B1
GAPDH	Glyceraldehyde-3-Phosphate Dehydrogenase	Protein Coding	P04406	64	GC12P068260	24.6689	https://www.genecards.org/cgi-bin/carddisp.pl?gene=GAPDH
IDO1	Indoleamine 2,3-Dioxygenase 1	Protein Coding	P14902	59	GC08P041407	24.6625	https://www.genecards.org/cgi-bin/carddisp.pl?gene=IDO1
DSC2	Desmocollin 2	Protein Coding	Q02487	58	GC18M031058	24.6522	https://www.genecards.org/cgi-bin/carddisp.pl?gene=DSC2
EGR1	Early Growth Response 1	Protein Coding	P18146	57	GC05P138465	24.6464	https://www.genecards.org/cgi-bin/carddisp.pl?gene=EGR1
ITGAV	Integrin Subunit Alpha V	Protein Coding	P06756	61	GC02P186589	24.643	https://www.genecards.org/cgi-bin/carddisp.pl?gene=ITGAV
ENO1	Enolase 1	Protein Coding	P06733	61	GC01M008861	24.6167	https://www.genecards.org/cgi-bin/carddisp.pl?gene=ENO1
CTSB	Cathepsin B	Protein Coding	P07858	64	GC08M011842	24.6123	https://www.genecards.org/cgi-bin/carddisp.pl?gene=CTSB
EIF4E	Eukaryotic Translation Initiation Factor 4E	Protein Coding	P06730	62	GC04M098879	24.5703	https://www.genecards.org/cgi-bin/carddisp.pl?gene=EIF4E
LINC00673	Long Intergenic Non-Protein Coding RNA 673	RNA Gene		22	GC17M094191	24.5409	https://www.genecards.org/cgi-bin/carddisp.pl?gene=LINC00673
PDCD1LG2	Programmed Cell Death 1 Ligand 2	Protein Coding	Q9BQ51	56	GC09P005510	24.536	https://www.genecards.org/cgi-bin/carddisp.pl?gene=PDCD1LG2
GACAT2	Gastric Cancer Associated Transcript 2	RNA Gene		21	GC18M008695	24.5323	https://www.genecards.org/cgi-bin/carddisp.pl?gene=GACAT2
IGFBP2	Insulin Like Growth Factor Binding Protein 2	Protein Coding	P18065	56	GC02P216632	24.5214	https://www.genecards.org/cgi-bin/carddisp.pl?gene=IGFBP2
ITGA6	Integrin Subunit Alpha 6	Protein Coding	P23229	62	GC02P172243	24.5113	https://www.genecards.org/cgi-bin/carddisp.pl?gene=ITGA6
HDAC6	Histone Deacetylase 6	Protein Coding	Q9UBN7	66	GC0XP048801	24.4829	https://www.genecards.org/cgi-bin/carddisp.pl?gene=HDAC6
FENDRR	FOXF1 Adjacent Non-Coding Developmental Regulatory RNA	RNA Gene		28	GC16M086511	24.4804	https://www.genecards.org/cgi-bin/carddisp.pl?gene=FENDRR
KLF5	KLF Transcription Factor 5	Protein Coding	Q13887	58	GC13P073054	24.455	https://www.genecards.org/cgi-bin/carddisp.pl?gene=KLF5
TUBB3	Tubulin Beta 3 Class III	Protein Coding	Q13509	63	GC16P115082	24.4244	https://www.genecards.org/cgi-bin/carddisp.pl?gene=TUBB3
HMGA1	High Mobility Group AT-Hook 1	Protein Coding	P17096	59	GC06P173175	24.422	https://www.genecards.org/cgi-bin/carddisp.pl?gene=HMGA1
POSTN	Periostin	Protein Coding	Q15063	56	GC13M037562	24.4173	https://www.genecards.org/cgi-bin/carddisp.pl?gene=POSTN
MIR219A1	MicroRNA 219a-1	RNA Gene		30	GC06P033207	24.397	https://www.genecards.org/cgi-bin/carddisp.pl?gene=MIR219A1
TFRC	Transferrin Receptor	Protein Coding	P02786	64	GC03M196646	24.3967	https://www.genecards.org/cgi-bin/carddisp.pl?gene=TFRC
SOD1	Superoxide Dismutase 1	Protein Coding	P00441	66	GC21P031659	24.3946	https://www.genecards.org/cgi-bin/carddisp.pl?gene=SOD1
EPOR	Erythropoietin Receptor	Protein Coding	P19235	61	GC19M011377	24.3915	https://www.genecards.org/cgi-bin/carddisp.pl?gene=EPOR
PDK1	Pyruvate Dehydrogenase Kinase 1	Protein Coding	Q15118	60	GC02P172555	24.3844	https://www.genecards.org/cgi-bin/carddisp.pl?gene=PDK1
BID	BH3 Interacting Domain Death Agonist	Protein Coding	P55957	58	GC22M017734	24.3743	https://www.genecards.org/cgi-bin/carddisp.pl?gene=BID
EIF2B5	Eukaryotic Translation Initiation Factor 2B Subunit Epsilon	Protein Coding	Q13144	56	GC03P184135	24.3479	https://www.genecards.org/cgi-bin/carddisp.pl?gene=EIF2B5
BCR	BCR Activator Of RhoGEF And GTPase	Protein Coding	P11274	65	GC22P023179	24.3281	https://www.genecards.org/cgi-bin/carddisp.pl?gene=BCR
SNHG5	Small Nucleolar RNA Host Gene 5	RNA Gene		28	GC06M104027	24.3276	https://www.genecards.org/cgi-bin/carddisp.pl?gene=SNHG5
ANXA1	Annexin A1	Protein Coding	P04083	60	GC09P073151	24.3167	https://www.genecards.org/cgi-bin/carddisp.pl?gene=ANXA1
CCNG1	Cyclin G1	Protein Coding	P51959	53	GC05P163458	24.3163	https://www.genecards.org/cgi-bin/carddisp.pl?gene=CCNG1
PPARA	Peroxisome Proliferator Activated Receptor Alpha	Protein Coding	Q07869	57	GC22P046150	24.3073	https://www.genecards.org/cgi-bin/carddisp.pl?gene=PPARA
RAD54B	RAD54 Homolog B	Protein Coding	Q9Y620	53	GC08M094371	24.3009	https://www.genecards.org/cgi-bin/carddisp.pl?gene=RAD54B
CASP7	Caspase 7	Protein Coding	P55210	63	GC10P113679	24.2976	https://www.genecards.org/cgi-bin/carddisp.pl?gene=CASP7
ERG	ETS Transcription Factor ERG	Protein Coding	P11308	59	GC21M038367	24.2738	https://www.genecards.org/cgi-bin/carddisp.pl?gene=ERG
TET2	Tet Methylcytosine Dioxygenase 2	Protein Coding	Q6N021	59	GC04P105145	24.2548	https://www.genecards.org/cgi-bin/carddisp.pl?gene=TET2
TFAP2A	Transcription Factor AP-2 Alpha	Protein Coding	P05549	61	GC06M010393	24.2478	https://www.genecards.org/cgi-bin/carddisp.pl?gene=TFAP2A
CTAG2	Cancer/Testis Antigen 2	Protein Coding	O75638	43	GC0XM154651	24.2291	https://www.genecards.org/cgi-bin/carddisp.pl?gene=CTAG2
SCGB2A2	Secretoglobin Family 2A Member 2	Protein Coding	Q13296	48	GC11P103066	24.2279	https://www.genecards.org/cgi-bin/carddisp.pl?gene=SCGB2A2
PCSK9	Proprotein Convertase Subtilisin/Kexin Type 9	Protein Coding	Q8NBP7	63	GC01P055039	24.2267	https://www.genecards.org/cgi-bin/carddisp.pl?gene=PCSK9
ITGB3	Integrin Subunit Beta 3	Protein Coding	P05106	65	GC17P144661	24.2048	https://www.genecards.org/cgi-bin/carddisp.pl?gene=ITGB3
RIOX2	Ribosomal Oxygenase 2	Protein Coding	Q8IUF8	49	GC03M097942	24.1878	https://www.genecards.org/cgi-bin/carddisp.pl?gene=RIOX2
IFNA1	Interferon Alpha 1	Protein Coding	P01562	52	GC09P021912	24.1677	https://www.genecards.org/cgi-bin/carddisp.pl?gene=IFNA1
MIR372	MicroRNA 372	RNA Gene		25	GC19P143519	24.1654	https://www.genecards.org/cgi-bin/carddisp.pl?gene=MIR372
CCN2	Cellular Communication Network Factor 2	Protein Coding	P29279	59	GC06M131948	24.1626	https://www.genecards.org/cgi-bin/carddisp.pl?gene=CCN2
HBEGF	Heparin Binding EGF Like Growth Factor	Protein Coding	Q99075	57	GC05M140332	24.1483	https://www.genecards.org/cgi-bin/carddisp.pl?gene=HBEGF
NCOA1	Nuclear Receptor Coactivator 1	Protein Coding	Q15788	58	GC02P024523	24.1413	https://www.genecards.org/cgi-bin/carddisp.pl?gene=NCOA1
ABCC2	ATP Binding Cassette Subfamily C Member 2	Protein Coding	Q92887	61	GC10P099782	24.1199	https://www.genecards.org/cgi-bin/carddisp.pl?gene=ABCC2
ANXA5	Annexin A5	Protein Coding	P08758	60	GC04M121667	24.107	https://www.genecards.org/cgi-bin/carddisp.pl?gene=ANXA5
STAT6	Signal Transducer And Activator Of Transcription 6	Protein Coding	P42226	64	GC12M057095	24.0601	https://www.genecards.org/cgi-bin/carddisp.pl?gene=STAT6
LGALS1	Galectin 1	Protein Coding	P09382	56	GC22P037675	24.0458	https://www.genecards.org/cgi-bin/carddisp.pl?gene=LGALS1
VEGFB	Vascular Endothelial Growth Factor B	Protein Coding	P49765	56	GC11P064234	24.0235	https://www.genecards.org/cgi-bin/carddisp.pl?gene=VEGFB
IL18	Interleukin 18	Protein Coding	Q14116	57	GC11M112143	24.02	https://www.genecards.org/cgi-bin/carddisp.pl?gene=IL18
NPTN-IT1	NPTN Intronic Transcript 1	RNA Gene		19	GC15M073566	24.0185	https://www.genecards.org/cgi-bin/carddisp.pl?gene=NPTN-IT1
MTDH	Metadherin	Protein Coding	Q86UE4	52	GC08P097644	24.0059	https://www.genecards.org/cgi-bin/carddisp.pl?gene=MTDH
FADD	Fas Associated Via Death Domain	Protein Coding	Q13158	60	GC11P070203	24	https://www.genecards.org/cgi-bin/carddisp.pl?gene=FADD
RLIM	Ring Finger Protein, LIM Domain Interacting	Protein Coding	Q9NVW2	50	GC0XM074830	23.9911	https://www.genecards.org/cgi-bin/carddisp.pl?gene=RLIM
EREG	Epiregulin	Protein Coding	O14944	53	GC04P074366	23.9814	https://www.genecards.org/cgi-bin/carddisp.pl?gene=EREG
HDAC2	Histone Deacetylase 2	Protein Coding	Q92769	66	GC06M113933	23.968	https://www.genecards.org/cgi-bin/carddisp.pl?gene=HDAC2
IGFBP1	Insulin Like Growth Factor Binding Protein 1	Protein Coding	P08833	56	GC07P050731	23.9246	https://www.genecards.org/cgi-bin/carddisp.pl?gene=IGFBP1
MMP13	Matrix Metallopeptidase 13	Protein Coding	P45452	63	GC11M102942	23.9195	https://www.genecards.org/cgi-bin/carddisp.pl?gene=MMP13
RRAS	RAS Related	Protein Coding	P10301	54	GC19M049635	23.8767	https://www.genecards.org/cgi-bin/carddisp.pl?gene=RRAS
MAD1L1	Mitotic Arrest Deficient 1 Like 1	Protein Coding	Q9Y6D9	59	GC07M001815	23.8611	https://www.genecards.org/cgi-bin/carddisp.pl?gene=MAD1L1
YY1	YY1 Transcription Factor	Protein Coding	P25490	61	GC14P100238	23.8592	https://www.genecards.org/cgi-bin/carddisp.pl?gene=YY1
PRC1-AS1	PRC1 Antisense RNA 1	RNA Gene		21	GC15P090966	23.856	https://www.genecards.org/cgi-bin/carddisp.pl?gene=PRC1-AS1
NR1H2	Nuclear Receptor Subfamily 1 Group H Member 2	Protein Coding	P55055	59	GC19P050329	23.8553	https://www.genecards.org/cgi-bin/carddisp.pl?gene=NR1H2
ESRRA	Estrogen Related Receptor Alpha	Protein Coding	P11474	59	GC11P064305	23.8533	https://www.genecards.org/cgi-bin/carddisp.pl?gene=ESRRA
CPS1	Carbamoyl-Phosphate Synthase 1	Protein Coding	P31327	61	GC02P210477	23.8042	https://www.genecards.org/cgi-bin/carddisp.pl?gene=CPS1
RNY1	RNA, Ro60-Associated Y1	RNA Gene		24	GC07M148987	23.7742	https://www.genecards.org/cgi-bin/carddisp.pl?gene=RNY1
MIR95	MicroRNA 95	RNA Gene		26	GC04M008026	23.7346	https://www.genecards.org/cgi-bin/carddisp.pl?gene=MIR95
CHGA	Chromogranin A	Protein Coding	P10645	56	GC14P094540	23.7247	https://www.genecards.org/cgi-bin/carddisp.pl?gene=CHGA
MIR184	MicroRNA 184	RNA Gene		31	GC15P079209	23.7128	https://www.genecards.org/cgi-bin/carddisp.pl?gene=MIR184
CHUK	Component Of Inhibitor Of Nuclear Factor Kappa B Kinase Complex	Protein Coding	O15111	63	GC10M100552	23.6928	https://www.genecards.org/cgi-bin/carddisp.pl?gene=CHUK
PPARD	Peroxisome Proliferator Activated Receptor Delta	Protein Coding	Q03181	59	GC06P173188	23.6846	https://www.genecards.org/cgi-bin/carddisp.pl?gene=PPARD
GHET1	Gastric Carcinoma Proliferation Enhancing Transcript 1	RNA Gene		19	GC07P163577	23.6779	https://www.genecards.org/cgi-bin/carddisp.pl?gene=GHET1
FSCN1	Fascin Actin-Bundling Protein 1	Protein Coding	Q16658	57	GC07P005592	23.6539	https://www.genecards.org/cgi-bin/carddisp.pl?gene=FSCN1
DKC1	Dyskerin Pseudouridine Synthase 1	Protein Coding	O60832	60	GC0XP154762	23.6503	https://www.genecards.org/cgi-bin/carddisp.pl?gene=DKC1
MIR129-1	MicroRNA 129-1	RNA Gene		25	GC07P128207	23.6467	https://www.genecards.org/cgi-bin/carddisp.pl?gene=MIR129-1
MIR452	MicroRNA 452	RNA Gene		25	GC0XM151959	23.6291	https://www.genecards.org/cgi-bin/carddisp.pl?gene=MIR452
MUC4	Mucin 4, Cell Surface Associated	Protein Coding	Q99102	52	GC03M195746	23.628	https://www.genecards.org/cgi-bin/carddisp.pl?gene=MUC4
HLA-B	Major Histocompatibility Complex, Class I, B	Protein Coding	P01889	59	GC06M103303	23.627	https://www.genecards.org/cgi-bin/carddisp.pl?gene=HLA-B
KDM3A	Lysine Demethylase 3A	Protein Coding	Q9Y4C1	54	GC02P087184	23.6147	https://www.genecards.org/cgi-bin/carddisp.pl?gene=KDM3A
ITGA3	Integrin Subunit Alpha 3	Protein Coding	P26006	61	GC17P050055	23.5965	https://www.genecards.org/cgi-bin/carddisp.pl?gene=ITGA3
THBS4	Thrombospondin 4	Protein Coding	P35443	55	GC05P079991	23.5662	https://www.genecards.org/cgi-bin/carddisp.pl?gene=THBS4
MIR196A1	MicroRNA 196a-1	RNA Gene		30	GC17M048632	23.5372	https://www.genecards.org/cgi-bin/carddisp.pl?gene=MIR196A1
SNHG6	Small Nucleolar RNA Host Gene 6	RNA Gene		26	GC08M066895	23.5258	https://www.genecards.org/cgi-bin/carddisp.pl?gene=SNHG6
CAT	Catalase	Protein Coding	P04040	64	GC11P034460	23.5137	https://www.genecards.org/cgi-bin/carddisp.pl?gene=CAT
SOCS3	Suppressor Of Cytokine Signaling 3	Protein Coding	O14543	57	GC17M078356	23.4958	https://www.genecards.org/cgi-bin/carddisp.pl?gene=SOCS3
LOC130004273	ATAC-STARR-Seq Lymphoblastoid Silent Region 2585	Functional Element		8	GC10P122635	23.4883	https://www.genecards.org/cgi-bin/carddisp.pl?gene=LOC130004273
SQSTM1	Sequestosome 1	Protein Coding	Q13501	62	GC05P179806	23.4802	https://www.genecards.org/cgi-bin/carddisp.pl?gene=SQSTM1
CCR7	C-C Motif Chemokine Receptor 7	Protein Coding	P32248	57	GC17M093375	23.4473	https://www.genecards.org/cgi-bin/carddisp.pl?gene=CCR7
NDRG1	N-Myc Downstream Regulated 1	Protein Coding	Q92597	57	GC08M133237	23.4388	https://www.genecards.org/cgi-bin/carddisp.pl?gene=NDRG1
NOTCH4	Notch Receptor 4	Protein Coding	Q99466	60	GC06M103368	23.4145	https://www.genecards.org/cgi-bin/carddisp.pl?gene=NOTCH4
BLACAT1	BLACAT1 Overlapping LEMD1 Locus	Protein Coding		23	GC01M205389	23.3687	https://www.genecards.org/cgi-bin/carddisp.pl?gene=BLACAT1
PIN1	Peptidylprolyl Cis/Trans Isomerase, NIMA-Interacting 1	Protein Coding	Q13526	60	GC19P009835	23.3625	https://www.genecards.org/cgi-bin/carddisp.pl?gene=PIN1
BDNF	Brain Derived Neurotrophic Factor	Protein Coding	P23560	63	GC11M027654	23.357	https://www.genecards.org/cgi-bin/carddisp.pl?gene=BDNF
E2F2	E2F Transcription Factor 2	Protein Coding	Q14209	54	GC01M032607	23.335	https://www.genecards.org/cgi-bin/carddisp.pl?gene=E2F2
TYR	Tyrosinase	Protein Coding	P14679	61	GC11P089177	23.3146	https://www.genecards.org/cgi-bin/carddisp.pl?gene=TYR
PLK2	Polo Like Kinase 2	Protein Coding	Q9NYY3	57	GC05M058453	23.2433	https://www.genecards.org/cgi-bin/carddisp.pl?gene=PLK2
BAG1	BAG Cochaperone 1	Protein Coding	Q99933	56	GC09M033245	23.231	https://www.genecards.org/cgi-bin/carddisp.pl?gene=BAG1
MIR20B	MicroRNA 20b	RNA Gene		23	GC0XM135349	23.231	https://www.genecards.org/cgi-bin/carddisp.pl?gene=MIR20B
GNA11	G Protein Subunit Alpha 11	Protein Coding	P29992	60	GC19P003094	23.2303	https://www.genecards.org/cgi-bin/carddisp.pl?gene=GNA11
EIF4EBP1	Eukaryotic Translation Initiation Factor 4E Binding Protein 1	Protein Coding	Q13541	59	GC08P041341	23.2281	https://www.genecards.org/cgi-bin/carddisp.pl?gene=EIF4EBP1
PAX5	Paired Box 5	Protein Coding	Q02548	60	GC09M037122	23.2231	https://www.genecards.org/cgi-bin/carddisp.pl?gene=PAX5
CLU	Clusterin	Protein Coding	P10909	60	GC08M027596	23.2198	https://www.genecards.org/cgi-bin/carddisp.pl?gene=CLU
CD34	CD34 Molecule	Protein Coding	P28906	58	GC01M207880	23.2142	https://www.genecards.org/cgi-bin/carddisp.pl?gene=CD34
HIC1	HIC ZBTB Transcriptional Repressor 1	Protein Coding	Q14526	53	GC17P002054	23.2052	https://www.genecards.org/cgi-bin/carddisp.pl?gene=HIC1
SCARNA5	Small Cajal Body-Specific RNA 5	RNA Gene		28	GC02P233275	23.1851	https://www.genecards.org/cgi-bin/carddisp.pl?gene=SCARNA5
TNFRSF11B	TNF Receptor Superfamily Member 11b	Protein Coding	O00300	60	GC08M118923	23.1698	https://www.genecards.org/cgi-bin/carddisp.pl?gene=TNFRSF11B
MIR125B2	MicroRNA 125b-2	RNA Gene		29	GC21P016590	23.154	https://www.genecards.org/cgi-bin/carddisp.pl?gene=MIR125B2
ID1	Inhibitor Of DNA Binding 1	Protein Coding	P41134	54	GC20P047001	23.1298	https://www.genecards.org/cgi-bin/carddisp.pl?gene=ID1
EIF3E	Eukaryotic Translation Initiation Factor 3 Subunit E	Protein Coding	P60228	52	GC08M108163	23.03	https://www.genecards.org/cgi-bin/carddisp.pl?gene=EIF3E
EMSY	EMSY Transcriptional Repressor, BRCA2 Interacting	Protein Coding	Q7Z589	50	GC11P103792	23.0299	https://www.genecards.org/cgi-bin/carddisp.pl?gene=EMSY
ADAR	Adenosine Deaminase RNA Specific	Protein Coding	P55265	59	GC01M166236	23.0253	https://www.genecards.org/cgi-bin/carddisp.pl?gene=ADAR
PXN	Paxillin	Protein Coding	P49023	59	GC12M120210	23.0201	https://www.genecards.org/cgi-bin/carddisp.pl?gene=PXN
JUP	Junction Plakoglobin	Protein Coding	P14923	61	GC17M041754	23.0074	https://www.genecards.org/cgi-bin/carddisp.pl?gene=JUP
MST1R	Macrophage Stimulating 1 Receptor	Protein Coding	Q04912	62	GC03M054540	22.9881	https://www.genecards.org/cgi-bin/carddisp.pl?gene=MST1R
SYK	Spleen Associated Tyrosine Kinase	Protein Coding	P43405	64	GC09P105236	22.9868	https://www.genecards.org/cgi-bin/carddisp.pl?gene=SYK
HPSE	Heparanase	Protein Coding	Q9Y251	57	GC04M083292	22.9484	https://www.genecards.org/cgi-bin/carddisp.pl?gene=HPSE
PAK4	P21 (RAC1) Activated Kinase 4	Protein Coding	O96013	61	GC19P039125	22.9291	https://www.genecards.org/cgi-bin/carddisp.pl?gene=PAK4
RYR2	Ryanodine Receptor 2	Protein Coding	Q92736	60	GC01P237042	22.898	https://www.genecards.org/cgi-bin/carddisp.pl?gene=RYR2
GPC6	Glypican 6	Protein Coding	Q9Y625	56	GC13P093218	22.8942	https://www.genecards.org/cgi-bin/carddisp.pl?gene=GPC6
CLDN7	Claudin 7	Protein Coding	O95471	53	GC17M007259	22.8777	https://www.genecards.org/cgi-bin/carddisp.pl?gene=CLDN7
PCAT2	Prostate Cancer Associated Transcript 2	RNA Gene		25	GC08M127072	22.8766	https://www.genecards.org/cgi-bin/carddisp.pl?gene=PCAT2
MIR508	MicroRNA 508	RNA Gene		24	GC0XM147236	22.8649	https://www.genecards.org/cgi-bin/carddisp.pl?gene=MIR508
BIRC2	Baculoviral IAP Repeat Containing 2	Protein Coding	Q13490	61	GC11P102347	22.8645	https://www.genecards.org/cgi-bin/carddisp.pl?gene=BIRC2
CXCL1	C-X-C Motif Chemokine Ligand 1	Protein Coding	P09341	56	GC04P073869	22.8537	https://www.genecards.org/cgi-bin/carddisp.pl?gene=CXCL1
REV3L	REV3 Like, DNA Directed Polymerase Zeta Catalytic Subunit	Protein Coding	O60673	57	GC06M111299	22.8204	https://www.genecards.org/cgi-bin/carddisp.pl?gene=REV3L
NCOA2	Nuclear Receptor Coactivator 2	Protein Coding	Q15596	57	GC08M070109	22.8172	https://www.genecards.org/cgi-bin/carddisp.pl?gene=NCOA2
MAGEA1	MAGE Family Member A1	Protein Coding	P43355	49	GC0XP153179	22.8148	https://www.genecards.org/cgi-bin/carddisp.pl?gene=MAGEA1
AGR3	Anterior Gradient 3, Protein Disulphide Isomerase Family Member	Protein Coding	Q8TD06	47	GC07M016854	22.808	https://www.genecards.org/cgi-bin/carddisp.pl?gene=AGR3
KDM5B	Lysine Demethylase 5B	Protein Coding	Q9UGL1	57	GC01M202696	22.7857	https://www.genecards.org/cgi-bin/carddisp.pl?gene=KDM5B
PHGDH	Phosphoglycerate Dehydrogenase	Protein Coding	O43175	63	GC01P119692	22.7719	https://www.genecards.org/cgi-bin/carddisp.pl?gene=PHGDH
MIR30D	MicroRNA 30d	RNA Gene		26	GC08M134804	22.7715	https://www.genecards.org/cgi-bin/carddisp.pl?gene=MIR30D
BMP7	Bone Morphogenetic Protein 7	Protein Coding	P18075	60	GC20M057168	22.766	https://www.genecards.org/cgi-bin/carddisp.pl?gene=BMP7
LCN2	Lipocalin 2	Protein Coding	P80188	58	GC09P128149	22.7548	https://www.genecards.org/cgi-bin/carddisp.pl?gene=LCN2
RRM1	Ribonucleotide Reductase Catalytic Subunit M1	Protein Coding	P23921	63	GC11P015892	22.7182	https://www.genecards.org/cgi-bin/carddisp.pl?gene=RRM1
RHOC	Ras Homolog Family Member C	Protein Coding	P08134	54	GC01M112701	22.7167	https://www.genecards.org/cgi-bin/carddisp.pl?gene=RHOC
FEN1	Flap Structure-Specific Endonuclease 1	Protein Coding	P39748	59	GC11P103026	22.7047	https://www.genecards.org/cgi-bin/carddisp.pl?gene=FEN1
RACK1	Receptor For Activated C Kinase 1	Protein Coding	P63244	56	GC05M183152	22.7019	https://www.genecards.org/cgi-bin/carddisp.pl?gene=RACK1
MIR432	MicroRNA 432	RNA Gene		27	GC14P119211	22.6675	https://www.genecards.org/cgi-bin/carddisp.pl?gene=MIR432
HMOX1	Heme Oxygenase 1	Protein Coding	P09601	65	GC22P035380	22.6643	https://www.genecards.org/cgi-bin/carddisp.pl?gene=HMOX1
IGF2BP3	Insulin Like Growth Factor 2 MRNA Binding Protein 3	Protein Coding	O00425	54	GC07M023788	22.642	https://www.genecards.org/cgi-bin/carddisp.pl?gene=IGF2BP3
LOX	Lysyl Oxidase	Protein Coding	P28300	60	GC05M122063	22.6343	https://www.genecards.org/cgi-bin/carddisp.pl?gene=LOX
MIR137	MicroRNA 137	RNA Gene		27	GC01M098046	22.6323	https://www.genecards.org/cgi-bin/carddisp.pl?gene=MIR137
TXN	Thioredoxin	Protein Coding	P10599	59	GC09M110243	22.6263	https://www.genecards.org/cgi-bin/carddisp.pl?gene=TXN
TCF7	Transcription Factor 7	Protein Coding	P36402	54	GC05P134427	22.608	https://www.genecards.org/cgi-bin/carddisp.pl?gene=TCF7
VRK1	VRK Serine/Threonine Kinase 1	Protein Coding	Q99986	60	GC14P096797	22.5833	https://www.genecards.org/cgi-bin/carddisp.pl?gene=VRK1
MVP	Major Vault Protein	Protein Coding	Q14764	53	GC16P113107	22.5659	https://www.genecards.org/cgi-bin/carddisp.pl?gene=MVP
ANGPT2	Angiopoietin 2	Protein Coding	O15123	61	GC08M006499	22.5362	https://www.genecards.org/cgi-bin/carddisp.pl?gene=ANGPT2
CD40	CD40 Molecule	Protein Coding	P25942	63	GC20P046118	22.5048	https://www.genecards.org/cgi-bin/carddisp.pl?gene=CD40
CDK7	Cyclin Dependent Kinase 7	Protein Coding	P50613	59	GC05P081005	22.4965	https://www.genecards.org/cgi-bin/carddisp.pl?gene=CDK7
SYP	Synaptophysin	Protein Coding	P08247	59	GC0XM049187	22.4719	https://www.genecards.org/cgi-bin/carddisp.pl?gene=SYP
GATA1	GATA Binding Protein 1	Protein Coding	P15976	59	GC0XP048786	22.4678	https://www.genecards.org/cgi-bin/carddisp.pl?gene=GATA1
SOX10	SRY-Box Transcription Factor 10	Protein Coding	P56693	59	GC22M085515	22.4602	https://www.genecards.org/cgi-bin/carddisp.pl?gene=SOX10
TG	Thyroglobulin	Protein Coding	P01266	57	GC08P132866	22.4442	https://www.genecards.org/cgi-bin/carddisp.pl?gene=TG
SFRP1	Secreted Frizzled Related Protein 1	Protein Coding	Q8N474	56	GC08M041262	22.439	https://www.genecards.org/cgi-bin/carddisp.pl?gene=SFRP1
TACC1	Transforming Acidic Coiled-Coil Containing Protein 1	Protein Coding	O75410	52	GC08P038728	22.4281	https://www.genecards.org/cgi-bin/carddisp.pl?gene=TACC1
DGCR5	DiGeorge Syndrome Critical Region Gene 5	RNA Gene		28	GC22P086271	22.4112	https://www.genecards.org/cgi-bin/carddisp.pl?gene=DGCR5
STS	Steroid Sulfatase	Protein Coding	P08842	59	GC0XP007146	22.3877	https://www.genecards.org/cgi-bin/carddisp.pl?gene=STS
CD28	CD28 Molecule	Protein Coding	P10747	60	GC02P203706	22.3665	https://www.genecards.org/cgi-bin/carddisp.pl?gene=CD28
MYD88	MYD88 Innate Immune Signal Transduction Adaptor	Protein Coding	Q99836	62	GC03P038437	22.3589	https://www.genecards.org/cgi-bin/carddisp.pl?gene=MYD88
TUBB	Tubulin Beta Class I	Protein Coding	P07437	63	GC06P173060	22.3563	https://www.genecards.org/cgi-bin/carddisp.pl?gene=TUBB
CYP2E1	Cytochrome P450 Family 2 Subfamily E Member 1	Protein Coding	P05181	59	GC10P133520	22.3239	https://www.genecards.org/cgi-bin/carddisp.pl?gene=CYP2E1
IGFBP5	Insulin Like Growth Factor Binding Protein 5	Protein Coding	P24593	55	GC02M216672	22.3208	https://www.genecards.org/cgi-bin/carddisp.pl?gene=IGFBP5
RAD52	RAD52 Homolog, DNA Repair Protein	Protein Coding	P43351	54	GC12M000912	22.3126	https://www.genecards.org/cgi-bin/carddisp.pl?gene=RAD52
MSLN	Mesothelin	Protein Coding	Q13421	56	GC16P112235	22.2825	https://www.genecards.org/cgi-bin/carddisp.pl?gene=MSLN
ILK	Integrin Linked Kinase	Protein Coding	Q13418	59	GC11P016030	22.2802	https://www.genecards.org/cgi-bin/carddisp.pl?gene=ILK
ACACA	Acetyl-CoA Carboxylase Alpha	Protein Coding	Q13085	62	GC17M037084	22.2687	https://www.genecards.org/cgi-bin/carddisp.pl?gene=ACACA
TNFRSF1A	TNF Receptor Superfamily Member 1A	Protein Coding	P19438	63	GC12M006328	22.2572	https://www.genecards.org/cgi-bin/carddisp.pl?gene=TNFRSF1A
STMN1	Stathmin 1	Protein Coding	P16949	57	GC01M025884	22.2428	https://www.genecards.org/cgi-bin/carddisp.pl?gene=STMN1
JAG1	Jagged Canonical Notch Ligand 1	Protein Coding	P78504	63	GC20M010637	22.24	https://www.genecards.org/cgi-bin/carddisp.pl?gene=JAG1
H2AX	H2A.X Variant Histone	Protein Coding	P16104	56	GC11M137454	22.2388	https://www.genecards.org/cgi-bin/carddisp.pl?gene=H2AX
ENO2	Enolase 2	Protein Coding	P09104	60	GC12P006913	22.2253	https://www.genecards.org/cgi-bin/carddisp.pl?gene=ENO2
ETV1	ETS Variant Transcription Factor 1	Protein Coding	P50549	57	GC07M013891	22.215	https://www.genecards.org/cgi-bin/carddisp.pl?gene=ETV1
HSPA8	Heat Shock Protein Family A (Hsp70) Member 8	Protein Coding	P11142	62	GC11M123057	22.207	https://www.genecards.org/cgi-bin/carddisp.pl?gene=HSPA8
RUNX2	RUNX Family Transcription Factor 2	Protein Coding	Q13950	60	GC06P173274	22.2019	https://www.genecards.org/cgi-bin/carddisp.pl?gene=RUNX2
PDPN	Podoplanin	Protein Coding	Q86YL7	54	GC01P013583	22.1877	https://www.genecards.org/cgi-bin/carddisp.pl?gene=PDPN
MAGEA3	MAGE Family Member A3	Protein Coding	P43357	49	GC0XP152698	22.181	https://www.genecards.org/cgi-bin/carddisp.pl?gene=MAGEA3
SNHG20	Small Nucleolar RNA Host Gene 20	RNA Gene		29	GC17P145268	22.1781	https://www.genecards.org/cgi-bin/carddisp.pl?gene=SNHG20
PREX2	Phosphatidylinositol-3,4,5-Trisphosphate Dependent Rac Exchange Factor 2	Protein Coding	Q70Z35	53	GC08P067952	22.1731	https://www.genecards.org/cgi-bin/carddisp.pl?gene=PREX2
MTRR	5-Methyltetrahydrofolate-Homocysteine Methyltransferase Reductase	Protein Coding	Q9UBK8	57	GC05P007851	22.1693	https://www.genecards.org/cgi-bin/carddisp.pl?gene=MTRR
LAMA5	Laminin Subunit Alpha 5	Protein Coding	O15230	56	GC20M062307	22.1515	https://www.genecards.org/cgi-bin/carddisp.pl?gene=LAMA5
PTPRC	Protein Tyrosine Phosphatase Receptor Type C	Protein Coding	P08575	65	GC01P198607	22.1332	https://www.genecards.org/cgi-bin/carddisp.pl?gene=PTPRC
XRCC4	X-Ray Repair Cross Complementing 4	Protein Coding	Q13426	57	GC05P083077	22.1285	https://www.genecards.org/cgi-bin/carddisp.pl?gene=XRCC4
GPX1	Glutathione Peroxidase 1	Protein Coding	P07203	57	GC03M054509	22.1048	https://www.genecards.org/cgi-bin/carddisp.pl?gene=GPX1
HK2	Hexokinase 2	Protein Coding	P52789	59	GC02P075366	22.097	https://www.genecards.org/cgi-bin/carddisp.pl?gene=HK2
ITGB4	Integrin Subunit Beta 4	Protein Coding	P16144	61	GC17P075721	22.0787	https://www.genecards.org/cgi-bin/carddisp.pl?gene=ITGB4
CD4	CD4 Molecule	Protein Coding	P01730	63	GC12P006786	22.0765	https://www.genecards.org/cgi-bin/carddisp.pl?gene=CD4
ATAD2	ATPase Family AAA Domain Containing 2	Protein Coding	Q6PL18	52	GC08M123319	22.0674	https://www.genecards.org/cgi-bin/carddisp.pl?gene=ATAD2
AIFM1	Apoptosis Inducing Factor Mitochondria Associated 1	Protein Coding	O95831	63	GC0XM130129	22.0623	https://www.genecards.org/cgi-bin/carddisp.pl?gene=AIFM1
PDCD4	Programmed Cell Death 4	Protein Coding	Q53EL6	55	GC10P110871	22.0616	https://www.genecards.org/cgi-bin/carddisp.pl?gene=PDCD4
ZNF217	Zinc Finger Protein 217	Protein Coding	O75362	50	GC20M053567	22.0603	https://www.genecards.org/cgi-bin/carddisp.pl?gene=ZNF217
IKBKB	Inhibitor Of Nuclear Factor Kappa B Kinase Subunit Beta	Protein Coding	O14920	67	GC08P042271	22.0556	https://www.genecards.org/cgi-bin/carddisp.pl?gene=IKBKB
CEP57	Centrosomal Protein 57	Protein Coding	Q86XR8	54	GC11P095789	22.0167	https://www.genecards.org/cgi-bin/carddisp.pl?gene=CEP57
MIR454	MicroRNA 454	RNA Gene		26	GC17M059137	22.0042	https://www.genecards.org/cgi-bin/carddisp.pl?gene=MIR454
TNFRSF11A	TNF Receptor Superfamily Member 11a	Protein Coding	Q9Y6Q6	59	GC18P062325	22.0016	https://www.genecards.org/cgi-bin/carddisp.pl?gene=TNFRSF11A
LOC110806263	TERT 5' Regulatory Region	Functional Element		10	GC05P001294	21.9996	https://www.genecards.org/cgi-bin/carddisp.pl?gene=LOC110806263
GLI2	GLI Family Zinc Finger 2	Protein Coding	P10070	61	GC02P120735	21.991	https://www.genecards.org/cgi-bin/carddisp.pl?gene=GLI2
F3	Coagulation Factor III, Tissue Factor	Protein Coding	P13726	58	GC01M094997	21.9897	https://www.genecards.org/cgi-bin/carddisp.pl?gene=F3
CD80	CD80 Molecule	Protein Coding	P33681	56	GC03M119524	21.9587	https://www.genecards.org/cgi-bin/carddisp.pl?gene=CD80
AKR1C3	Aldo-Keto Reductase Family 1 Member C3	Protein Coding	P42330	57	GC10P005035	21.9453	https://www.genecards.org/cgi-bin/carddisp.pl?gene=AKR1C3
WNT3	Wnt Family Member 3	Protein Coding	P56703	60	GC17M046762	21.9311	https://www.genecards.org/cgi-bin/carddisp.pl?gene=WNT3
POLQ	DNA Polymerase Theta	Protein Coding	O75417	54	GC03M121431	21.9196	https://www.genecards.org/cgi-bin/carddisp.pl?gene=POLQ
MYCL	MYCL Proto-Oncogene, BHLH Transcription Factor	Protein Coding	P12524	52	GC01M039895	21.9191	https://www.genecards.org/cgi-bin/carddisp.pl?gene=MYCL
CDH13	Cadherin 13	Protein Coding	P55290	57	GC16P082626	21.9184	https://www.genecards.org/cgi-bin/carddisp.pl?gene=CDH13
VTN	Vitronectin	Protein Coding	P04004	57	GC17M092926	21.8725	https://www.genecards.org/cgi-bin/carddisp.pl?gene=VTN
ABCC3	ATP Binding Cassette Subfamily C Member 3	Protein Coding	O15438	58	GC17P050634	21.8502	https://www.genecards.org/cgi-bin/carddisp.pl?gene=ABCC3
PDPK1	3-Phosphoinositide Dependent Protein Kinase 1	Protein Coding	O15530	61	GC16P002537	21.85	https://www.genecards.org/cgi-bin/carddisp.pl?gene=PDPK1
PTTG1	PTTG1 Regulator Of Sister Chromatid Separation, Securin	Protein Coding	O95997	54	GC05P160461	21.8458	https://www.genecards.org/cgi-bin/carddisp.pl?gene=PTTG1
TKT	Transketolase	Protein Coding	P29401	59	GC03M053224	21.8408	https://www.genecards.org/cgi-bin/carddisp.pl?gene=TKT
GREB1L	GREB1 Like Retinoic Acid Receptor Coactivator	Protein Coding	Q9C091	47	GC18P021242	21.8249	https://www.genecards.org/cgi-bin/carddisp.pl?gene=GREB1L
PRKAA1	Protein Kinase AMP-Activated Catalytic Subunit Alpha 1	Protein Coding	Q13131	60	GC05M040759	21.815	https://www.genecards.org/cgi-bin/carddisp.pl?gene=PRKAA1
LOC126806659	BRD4-Independent Group 4 Enhancer GRCh37_chr3:41274918-41276117	Functional Element		11	GC03P041233	21.8105	https://www.genecards.org/cgi-bin/carddisp.pl?gene=LOC126806659
CYP24A1	Cytochrome P450 Family 24 Subfamily A Member 1	Protein Coding	Q07973	60	GC20M054153	21.8072	https://www.genecards.org/cgi-bin/carddisp.pl?gene=CYP24A1
IL33	Interleukin 33	Protein Coding	O95760	53	GC09P010219	21.7825	https://www.genecards.org/cgi-bin/carddisp.pl?gene=IL33
PSCA	Prostate Stem Cell Antigen	Protein Coding	O43653	52	GC08P142670	21.779	https://www.genecards.org/cgi-bin/carddisp.pl?gene=PSCA
CSNK2A1	Casein Kinase 2 Alpha 1	Protein Coding	P68400	63	GC20M000472	21.7719	https://www.genecards.org/cgi-bin/carddisp.pl?gene=CSNK2A1
SCN5A	Sodium Voltage-Gated Channel Alpha Subunit 5	Protein Coding	Q14524	63	GC03M038812	21.7592	https://www.genecards.org/cgi-bin/carddisp.pl?gene=SCN5A
CUX1	Cut Like Homeobox 1	Protein Coding	Q13948	57	GC07P101815	21.7521	https://www.genecards.org/cgi-bin/carddisp.pl?gene=CUX1
CEBPB	CCAAT Enhancer Binding Protein Beta	Protein Coding	P17676	58	GC20P050190	21.7434	https://www.genecards.org/cgi-bin/carddisp.pl?gene=CEBPB
EPSTI1	Epithelial Stromal Interaction 1	Protein Coding	Q96J88	47	GC13M042886	21.7421	https://www.genecards.org/cgi-bin/carddisp.pl?gene=EPSTI1
MIR337	MicroRNA 337	RNA Gene		28	GC14P120226	21.7381	https://www.genecards.org/cgi-bin/carddisp.pl?gene=MIR337
TLR9	Toll Like Receptor 9	Protein Coding	Q9NR96	59	GC03M054638	21.7149	https://www.genecards.org/cgi-bin/carddisp.pl?gene=TLR9
SYNE1	Spectrin Repeat Containing Nuclear Envelope Protein 1	Protein Coding	Q8NF91	53	GC06M152121	21.7139	https://www.genecards.org/cgi-bin/carddisp.pl?gene=SYNE1
MIR330	MicroRNA 330	RNA Gene		30	GC19M105128	21.7102	https://www.genecards.org/cgi-bin/carddisp.pl?gene=MIR330
BDNF-AS	BDNF Antisense RNA	RNA Gene		31	GC11P027466	21.6918	https://www.genecards.org/cgi-bin/carddisp.pl?gene=BDNF-AS
MIR574	MicroRNA 574	RNA Gene		29	GC04P039444	21.6911	https://www.genecards.org/cgi-bin/carddisp.pl?gene=MIR574
MUCL1	Mucin Like 1	Protein Coding	Q96DR8	45	GC12P054830	21.6907	https://www.genecards.org/cgi-bin/carddisp.pl?gene=MUCL1
SPDEF	SAM Pointed Domain Containing ETS Transcription Factor	Protein Coding	O95238	50	GC06M103460	21.6882	https://www.genecards.org/cgi-bin/carddisp.pl?gene=SPDEF
GSTM3	Glutathione S-Transferase Mu 3	Protein Coding	P21266	59	GC01M109733	21.6872	https://www.genecards.org/cgi-bin/carddisp.pl?gene=GSTM3
CADM1	Cell Adhesion Molecule 1	Protein Coding	Q9BY67	57	GC11M115169	21.6813	https://www.genecards.org/cgi-bin/carddisp.pl?gene=CADM1
PCAT18	Prostate Cancer Associated Transcript 18	RNA Gene		28	GC18M037246	21.6328	https://www.genecards.org/cgi-bin/carddisp.pl?gene=PCAT18
DUXAP9	Double Homeobox A Pseudogene 9	Pseudogene		17	GC14P054063	21.6326	https://www.genecards.org/cgi-bin/carddisp.pl?gene=DUXAP9
LINC02605	Long Intergenic Non-Protein Coding RNA 2605	RNA Gene		21	GC08P078838	21.6237	https://www.genecards.org/cgi-bin/carddisp.pl?gene=LINC02605
TMEM43	Transmembrane Protein 43	Protein Coding	Q9BTV4	55	GC03P025644	21.6155	https://www.genecards.org/cgi-bin/carddisp.pl?gene=TMEM43
LYN	LYN Proto-Oncogene, Src Family Tyrosine Kinase	Protein Coding	P07948	63	GC08P055879	21.6155	https://www.genecards.org/cgi-bin/carddisp.pl?gene=LYN
MIR512-1	MicroRNA 512-1	RNA Gene		26	GC19P143506	21.6003	https://www.genecards.org/cgi-bin/carddisp.pl?gene=MIR512-1
MAGED2	MAGE Family Member D2	Protein Coding	Q9UNF1	52	GC0XP054807	21.5968	https://www.genecards.org/cgi-bin/carddisp.pl?gene=MAGED2
ECT2	Epithelial Cell Transforming 2	Protein Coding	Q9H8V3	53	GC03P172750	21.5882	https://www.genecards.org/cgi-bin/carddisp.pl?gene=ECT2
MIR4435-2HG	MIR4435-2 Host Gene	RNA Gene		25	GC02M113813	21.5848	https://www.genecards.org/cgi-bin/carddisp.pl?gene=MIR4435-2HG
FOSL1	FOS Like 1, AP-1 Transcription Factor Subunit	Protein Coding	P15407	57	GC11M136596	21.5767	https://www.genecards.org/cgi-bin/carddisp.pl?gene=FOSL1
MIR500A	MicroRNA 500a	RNA Gene		25	GC0XP050008	21.5664	https://www.genecards.org/cgi-bin/carddisp.pl?gene=MIR500A
FEZF1-AS1	FEZF1 Antisense RNA 1	RNA Gene		25	GC07P122303	21.5089	https://www.genecards.org/cgi-bin/carddisp.pl?gene=FEZF1-AS1
WNT10B	Wnt Family Member 10B	Protein Coding	O00744	59	GC12M048965	21.4999	https://www.genecards.org/cgi-bin/carddisp.pl?gene=WNT10B
CYP2C19	Cytochrome P450 Family 2 Subfamily C Member 19	Protein Coding	P33261	58	GC10P094762	21.4594	https://www.genecards.org/cgi-bin/carddisp.pl?gene=CYP2C19
SLC19A1	Solute Carrier Family 19 Member 1	Protein Coding	P41440	60	GC21M045493	21.4569	https://www.genecards.org/cgi-bin/carddisp.pl?gene=SLC19A1
DUSP6	Dual Specificity Phosphatase 6	Protein Coding	Q16828	60	GC12M089347	21.4563	https://www.genecards.org/cgi-bin/carddisp.pl?gene=DUSP6
TGM2	Transglutaminase 2	Protein Coding	P21980	60	GC20M038127	21.4548	https://www.genecards.org/cgi-bin/carddisp.pl?gene=TGM2
NCAM1	Neural Cell Adhesion Molecule 1	Protein Coding	P13591	61	GC11P112961	21.4492	https://www.genecards.org/cgi-bin/carddisp.pl?gene=NCAM1
CCNA1	Cyclin A1	Protein Coding	P78396	55	GC13P036431	21.4339	https://www.genecards.org/cgi-bin/carddisp.pl?gene=CCNA1
LASP1	LIM And SH3 Protein 1	Protein Coding	Q14847	54	GC17P038869	21.4003	https://www.genecards.org/cgi-bin/carddisp.pl?gene=LASP1
KLK6	Kallikrein Related Peptidase 6	Protein Coding	Q92876	57	GC19M050958	21.3608	https://www.genecards.org/cgi-bin/carddisp.pl?gene=KLK6
LRP6	LDL Receptor Related Protein 6	Protein Coding	O75581	60	GC12M034573	21.3576	https://www.genecards.org/cgi-bin/carddisp.pl?gene=LRP6
HSP90AB1	Heat Shock Protein 90 Alpha Family Class B Member 1	Protein Coding	P08238	63	GC06P044246	21.3542	https://www.genecards.org/cgi-bin/carddisp.pl?gene=HSP90AB1
IKBKG	Inhibitor Of Nuclear Factor Kappa B Kinase Regulatory Subunit Gamma	Protein Coding	Q9Y6K9	61	GC0XP154541	21.3415	https://www.genecards.org/cgi-bin/carddisp.pl?gene=IKBKG
IL6R	Interleukin 6 Receptor	Protein Coding	P08887	63	GC01P154405	21.3082	https://www.genecards.org/cgi-bin/carddisp.pl?gene=IL6R
MYLK	Myosin Light Chain Kinase	Protein Coding	Q15746	65	GC03M123610	21.3082	https://www.genecards.org/cgi-bin/carddisp.pl?gene=MYLK
MIR99B	MicroRNA 99b	RNA Gene		28	GC19P051692	21.3078	https://www.genecards.org/cgi-bin/carddisp.pl?gene=MIR99B
MBD4	Methyl-CpG Binding Domain 4, DNA Glycosylase	Protein Coding	O95243	56	GC03M129430	21.293	https://www.genecards.org/cgi-bin/carddisp.pl?gene=MBD4
CEACAM3	CEA Cell Adhesion Molecule 3	Protein Coding	P40198	54	GC19P041796	21.2897	https://www.genecards.org/cgi-bin/carddisp.pl?gene=CEACAM3
ST14	ST14 Transmembrane Serine Protease Matriptase	Protein Coding	Q9Y5Y6	61	GC11P130159	21.2649	https://www.genecards.org/cgi-bin/carddisp.pl?gene=ST14
IL15	Interleukin 15	Protein Coding	P40933	55	GC04P141636	21.2503	https://www.genecards.org/cgi-bin/carddisp.pl?gene=IL15
SERPINB2	Serpin Family B Member 2	Protein Coding	P05120	57	GC18P063871	21.2127	https://www.genecards.org/cgi-bin/carddisp.pl?gene=SERPINB2
CXCR2	C-X-C Motif Chemokine Receptor 2	Protein Coding	P25025	63	GC02P218125	21.2047	https://www.genecards.org/cgi-bin/carddisp.pl?gene=CXCR2
GMNN	Geminin DNA Replication Inhibitor	Protein Coding	O75496	57	GC06P024779	21.2042	https://www.genecards.org/cgi-bin/carddisp.pl?gene=GMNN
DIABLO	Diablo IAP-Binding Mitochondrial Protein	Protein Coding	Q9NR28	60	GC12M124516	21.199	https://www.genecards.org/cgi-bin/carddisp.pl?gene=DIABLO
ADAM17	ADAM Metallopeptidase Domain 17	Protein Coding	P78536	64	GC02M009488	21.1859	https://www.genecards.org/cgi-bin/carddisp.pl?gene=ADAM17
IL7	Interleukin 7	Protein Coding	P13232	56	GC08M078689	21.1763	https://www.genecards.org/cgi-bin/carddisp.pl?gene=IL7
RHOB	Ras Homolog Family Member B	Protein Coding	P62745	57	GC02P020447	21.1756	https://www.genecards.org/cgi-bin/carddisp.pl?gene=RHOB
MCM3	Minichromosome Maintenance Complex Component 3	Protein Coding	P25205	59	GC06M052264	21.1657	https://www.genecards.org/cgi-bin/carddisp.pl?gene=MCM3
MYBPC3	Myosin Binding Protein C3	Protein Coding	Q14896	60	GC11M136236	21.1656	https://www.genecards.org/cgi-bin/carddisp.pl?gene=MYBPC3
LHCGR	Luteinizing Hormone/Choriogonadotropin Receptor	Protein Coding	P22888	60	GC02M048686	21.1603	https://www.genecards.org/cgi-bin/carddisp.pl?gene=LHCGR
PSG2	Pregnancy Specific Beta-1-Glycoprotein 2	Protein Coding	P11465	47	GC19M043064	21.1577	https://www.genecards.org/cgi-bin/carddisp.pl?gene=PSG2
MIR409	MicroRNA 409	RNA Gene		28	GC14P120238	21.1566	https://www.genecards.org/cgi-bin/carddisp.pl?gene=MIR409
HAVCR2	Hepatitis A Virus Cellular Receptor 2	Protein Coding	Q8TDQ0	59	GC05M157063	21.1495	https://www.genecards.org/cgi-bin/carddisp.pl?gene=HAVCR2
PKP2	Plakophilin 2	Protein Coding	Q99959	56	GC12M032790	21.1193	https://www.genecards.org/cgi-bin/carddisp.pl?gene=PKP2
TNNT2	Troponin T2, Cardiac Type	Protein Coding	P45379	61	GC01M201359	21.0971	https://www.genecards.org/cgi-bin/carddisp.pl?gene=TNNT2
HLA-G	Major Histocompatibility Complex, Class I, G	Protein Coding	P17693	57	GC06P173032	21.0874	https://www.genecards.org/cgi-bin/carddisp.pl?gene=HLA-G
GJB2	Gap Junction Protein Beta 2	Protein Coding	P29033	59	GC13M020187	21.0716	https://www.genecards.org/cgi-bin/carddisp.pl?gene=GJB2
ITGA2	Integrin Subunit Alpha 2	Protein Coding	P17301	59	GC05P052989	21.0665	https://www.genecards.org/cgi-bin/carddisp.pl?gene=ITGA2
IKBKE	Inhibitor Of Nuclear Factor Kappa B Kinase Subunit Epsilon	Protein Coding	Q14164	58	GC01P206470	21.0526	https://www.genecards.org/cgi-bin/carddisp.pl?gene=IKBKE
LOC107982234	WT1/WT1-AS Bi-Directional Promoter Region	Functional Element		11	GC11P032430	21.047	https://www.genecards.org/cgi-bin/carddisp.pl?gene=LOC107982234
CD8A	CD8 Subunit Alpha	Protein Coding	P01732	61	GC02M086784	21.0322	https://www.genecards.org/cgi-bin/carddisp.pl?gene=CD8A
SERPINA1	Serpin Family A Member 1	Protein Coding	P01009	62	GC14M094376	21.0155	https://www.genecards.org/cgi-bin/carddisp.pl?gene=SERPINA1
TNFRSF1B	TNF Receptor Superfamily Member 1B	Protein Coding	P20333	61	GC01P068258	21.012	https://www.genecards.org/cgi-bin/carddisp.pl?gene=TNFRSF1B
ADAM12	ADAM Metallopeptidase Domain 12	Protein Coding	O43184	58	GC10M126012	20.9887	https://www.genecards.org/cgi-bin/carddisp.pl?gene=ADAM12
ANGPT1	Angiopoietin 1	Protein Coding	Q15389	59	GC08M107246	20.9861	https://www.genecards.org/cgi-bin/carddisp.pl?gene=ANGPT1
TFDP1	Transcription Factor Dp-1	Protein Coding	Q14186	56	GC13P113584	20.9785	https://www.genecards.org/cgi-bin/carddisp.pl?gene=TFDP1
CDC25B	Cell Division Cycle 25B	Protein Coding	P30305	60	GC20P010252	20.9392	https://www.genecards.org/cgi-bin/carddisp.pl?gene=CDC25B
HSPA9	Heat Shock Protein Family A (Hsp70) Member 9	Protein Coding	P38646	61	GC05M138554	20.9366	https://www.genecards.org/cgi-bin/carddisp.pl?gene=HSPA9
KCNQ1	Potassium Voltage-Gated Channel Subfamily Q Member 1	Protein Coding	P51787	63	GC11P002444	20.9128	https://www.genecards.org/cgi-bin/carddisp.pl?gene=KCNQ1
IL24	Interleukin 24	Protein Coding	Q13007	53	GC01P206897	20.9024	https://www.genecards.org/cgi-bin/carddisp.pl?gene=IL24
CARM1	Coactivator Associated Arginine Methyltransferase 1	Protein Coding	Q86X55	60	GC19P010871	20.8884	https://www.genecards.org/cgi-bin/carddisp.pl?gene=CARM1
IL11	Interleukin 11	Protein Coding	P20809	53	GC19M055364	20.8798	https://www.genecards.org/cgi-bin/carddisp.pl?gene=IL11
LATS1	Large Tumor Suppressor Kinase 1	Protein Coding	O95835	57	GC06M149658	20.8484	https://www.genecards.org/cgi-bin/carddisp.pl?gene=LATS1
LTA	Lymphotoxin Alpha	Protein Coding	P01374	55	GC06P173078	20.8474	https://www.genecards.org/cgi-bin/carddisp.pl?gene=LTA
PELP1	Proline, Glutamate And Leucine Rich Protein 1	Protein Coding	Q8IZL8	50	GC17M004669	20.8426	https://www.genecards.org/cgi-bin/carddisp.pl?gene=PELP1
ADH1B	Alcohol Dehydrogenase 1B (Class I), Beta Polypeptide	Protein Coding	P00325	57	GC04M099304	20.8321	https://www.genecards.org/cgi-bin/carddisp.pl?gene=ADH1B
SOD2-OT1	SOD2 Overlapping Transcript 1	RNA Gene		20	GC06M159772	20.832	https://www.genecards.org/cgi-bin/carddisp.pl?gene=SOD2-OT1
APOE	Apolipoprotein E	Protein Coding	P02649	63	GC19P143132	20.8225	https://www.genecards.org/cgi-bin/carddisp.pl?gene=APOE
TNC	Tenascin C	Protein Coding	P24821	63	GC09M115019	20.8222	https://www.genecards.org/cgi-bin/carddisp.pl?gene=TNC
MIF	Macrophage Migration Inhibitory Factor	Protein Coding	P14174	61	GC22P023894	20.821	https://www.genecards.org/cgi-bin/carddisp.pl?gene=MIF
LOC130002133	ATAC-STARR-Seq Lymphoblastoid Silent Region 20071	Functional Element		8	GC09P106483	20.8165	https://www.genecards.org/cgi-bin/carddisp.pl?gene=LOC130002133
TGIF1	TGFB Induced Factor Homeobox 1	Protein Coding	Q15583	58	GC18P003411	20.7895	https://www.genecards.org/cgi-bin/carddisp.pl?gene=TGIF1
MIR455	MicroRNA 455	RNA Gene		29	GC09P114209	20.7772	https://www.genecards.org/cgi-bin/carddisp.pl?gene=MIR455
SLC16A1	Solute Carrier Family 16 Member 1	Protein Coding	P53985	61	GC01M113143	20.7695	https://www.genecards.org/cgi-bin/carddisp.pl?gene=SLC16A1
EBAG9	Estrogen Receptor Binding Site Associated Antigen 9	Protein Coding	O00559	48	GC08P109558	20.7636	https://www.genecards.org/cgi-bin/carddisp.pl?gene=EBAG9
SEC23B	SEC23 Homolog B, COPII Coat Complex Component	Protein Coding	Q15437	53	GC20P018507	20.7621	https://www.genecards.org/cgi-bin/carddisp.pl?gene=SEC23B
VCAN	Versican	Protein Coding	P13611	60	GC05P083471	20.7542	https://www.genecards.org/cgi-bin/carddisp.pl?gene=VCAN
FGF6	Fibroblast Growth Factor 6	Protein Coding	P10767	53	GC12M034340	20.7489	https://www.genecards.org/cgi-bin/carddisp.pl?gene=FGF6
PTPRD	Protein Tyrosine Phosphatase Receptor Type D	Protein Coding	P23468	59	GC09M008307	20.7281	https://www.genecards.org/cgi-bin/carddisp.pl?gene=PTPRD
IFNB1	Interferon Beta 1	Protein Coding	P01574	56	GC09M021077	20.7147	https://www.genecards.org/cgi-bin/carddisp.pl?gene=IFNB1
RRM2	Ribonucleotide Reductase Regulatory Subunit M2	Protein Coding	P31350	60	GC02P010524	20.7128	https://www.genecards.org/cgi-bin/carddisp.pl?gene=RRM2
MIR376B	MicroRNA 376b	RNA Gene		21	GC14P120230	20.7086	https://www.genecards.org/cgi-bin/carddisp.pl?gene=MIR376B
ARID4B	AT-Rich Interaction Domain 4B	Protein Coding	Q4LE39	49	GC01M235133	20.6979	https://www.genecards.org/cgi-bin/carddisp.pl?gene=ARID4B
USP28	Ubiquitin Specific Peptidase 28	Protein Coding	Q96RU2	52	GC11M113797	20.6952	https://www.genecards.org/cgi-bin/carddisp.pl?gene=USP28
FGF9	Fibroblast Growth Factor 9	Protein Coding	P31371	57	GC13P021671	20.663	https://www.genecards.org/cgi-bin/carddisp.pl?gene=FGF9
NKX3-1	NK3 Homeobox 1	Protein Coding	Q99801	53	GC08M023678	20.6503	https://www.genecards.org/cgi-bin/carddisp.pl?gene=NKX3-1
DAPK1	Death Associated Protein Kinase 1	Protein Coding	P53355	62	GC09P087497	20.6322	https://www.genecards.org/cgi-bin/carddisp.pl?gene=DAPK1
LINC01133	Long Intergenic Non-Protein Coding RNA 1133	RNA Gene		22	GC01P173730	20.6185	https://www.genecards.org/cgi-bin/carddisp.pl?gene=LINC01133
MIR590	MicroRNA 590	RNA Gene		28	GC07P074191	20.6093	https://www.genecards.org/cgi-bin/carddisp.pl?gene=MIR590
AMPH	Amphiphysin	Protein Coding	P49418	56	GC07M039687	20.6088	https://www.genecards.org/cgi-bin/carddisp.pl?gene=AMPH
HOTAIRM1	HOXA Transcript Antisense RNA, Myeloid-Specific 1	RNA Gene		28	GC07P027095	20.6048	https://www.genecards.org/cgi-bin/carddisp.pl?gene=HOTAIRM1
CYP3A5	Cytochrome P450 Family 3 Subfamily A Member 5	Protein Coding	P20815	59	GC07M099648	20.5942	https://www.genecards.org/cgi-bin/carddisp.pl?gene=CYP3A5
SNORD15A	Small Nucleolar RNA, C/D Box 15A	RNA Gene		25	GC11P075400	20.5936	https://www.genecards.org/cgi-bin/carddisp.pl?gene=SNORD15A
NANOG	Nanog Homeobox	Protein Coding	Q9H9S0	50	GC12P007787	20.5876	https://www.genecards.org/cgi-bin/carddisp.pl?gene=NANOG
TRAF3	TNF Receptor Associated Factor 3	Protein Coding	Q13114	59	GC14P119262	20.5698	https://www.genecards.org/cgi-bin/carddisp.pl?gene=TRAF3
NGFR	Nerve Growth Factor Receptor	Protein Coding	P08138	60	GC17P049495	20.5677	https://www.genecards.org/cgi-bin/carddisp.pl?gene=NGFR
KLRK1	Killer Cell Lectin Like Receptor K1	Protein Coding	P26718	53	GC12M034546	20.5594	https://www.genecards.org/cgi-bin/carddisp.pl?gene=KLRK1
IGFBP6	Insulin Like Growth Factor Binding Protein 6	Protein Coding	P24592	57	GC12P053097	20.5462	https://www.genecards.org/cgi-bin/carddisp.pl?gene=IGFBP6
DLL1	Delta Like Canonical Notch Ligand 1	Protein Coding	O00548	57	GC06M170282	20.5379	https://www.genecards.org/cgi-bin/carddisp.pl?gene=DLL1
CCN1	Cellular Communication Network Factor 1	Protein Coding	O00622	52	GC01P085585	20.5334	https://www.genecards.org/cgi-bin/carddisp.pl?gene=CCN1
CXCL10	C-X-C Motif Chemokine Ligand 10	Protein Coding	P02778	57	GC04M076021	20.5204	https://www.genecards.org/cgi-bin/carddisp.pl?gene=CXCL10
DDIT3	DNA Damage Inducible Transcript 3	Protein Coding	P35638	59	GC12M057516	20.5112	https://www.genecards.org/cgi-bin/carddisp.pl?gene=DDIT3
GPI	Glucose-6-Phosphate Isomerase	Protein Coding	P06744	60	GC19P034359	20.5067	https://www.genecards.org/cgi-bin/carddisp.pl?gene=GPI
LIF	LIF Interleukin 6 Family Cytokine	Protein Coding	P15018	56	GC22M030240	20.5034	https://www.genecards.org/cgi-bin/carddisp.pl?gene=LIF
FGF17	Fibroblast Growth Factor 17	Protein Coding	O60258	58	GC08P025440	20.5016	https://www.genecards.org/cgi-bin/carddisp.pl?gene=FGF17
DUSP1	Dual Specificity Phosphatase 1	Protein Coding	P28562	59	GC05M172768	20.4951	https://www.genecards.org/cgi-bin/carddisp.pl?gene=DUSP1
LINC00261	Long Intergenic Non-Protein Coding RNA 261	RNA Gene		26	GC20M022529	20.4802	https://www.genecards.org/cgi-bin/carddisp.pl?gene=LINC00261
MAP3K8	Mitogen-Activated Protein Kinase Kinase Kinase 8	Protein Coding	P41279	59	GC10P031129	20.4791	https://www.genecards.org/cgi-bin/carddisp.pl?gene=MAP3K8
APOD	Apolipoprotein D	Protein Coding	P05090	56	GC03M195568	20.4754	https://www.genecards.org/cgi-bin/carddisp.pl?gene=APOD
TRPS1	Transcriptional Repressor GATA Binding 1	Protein Coding	Q9UHF7	57	GC08M115408	20.4385	https://www.genecards.org/cgi-bin/carddisp.pl?gene=TRPS1
G6PD	Glucose-6-Phosphate Dehydrogenase	Protein Coding	P11413	63	GC0XM154618	20.4372	https://www.genecards.org/cgi-bin/carddisp.pl?gene=G6PD
HNF4A	Hepatocyte Nuclear Factor 4 Alpha	Protein Coding	P41235	63	GC20P044355	20.435	https://www.genecards.org/cgi-bin/carddisp.pl?gene=HNF4A
NHERF1	NHERF Family PDZ Scaffold Protein 1	Protein Coding	O14745	57	GC17P145176	20.4202	https://www.genecards.org/cgi-bin/carddisp.pl?gene=NHERF1
CLDN4	Claudin 4	Protein Coding	O14493	54	GC07P073799	20.402	https://www.genecards.org/cgi-bin/carddisp.pl?gene=CLDN4
CUBN	Cubilin	Protein Coding	O60494	59	GC10M016824	20.3904	https://www.genecards.org/cgi-bin/carddisp.pl?gene=CUBN
MIR489	MicroRNA 489	RNA Gene		25	GC07M093483	20.3868	https://www.genecards.org/cgi-bin/carddisp.pl?gene=MIR489
MIR133A1	MicroRNA 133a-1	RNA Gene		25	GC18M037192	20.3751	https://www.genecards.org/cgi-bin/carddisp.pl?gene=MIR133A1
EIF2AK3	Eukaryotic Translation Initiation Factor 2 Alpha Kinase 3	Protein Coding	Q9NZJ5	63	GC02M088556	20.3544	https://www.genecards.org/cgi-bin/carddisp.pl?gene=EIF2AK3
APAF1	Apoptotic Peptidase Activating Factor 1	Protein Coding	O14727	60	GC12P098645	20.3374	https://www.genecards.org/cgi-bin/carddisp.pl?gene=APAF1
EDNRA	Endothelin Receptor Type A	Protein Coding	P25101	62	GC04P147480	20.3145	https://www.genecards.org/cgi-bin/carddisp.pl?gene=EDNRA
SERPINB4	Serpin Family B Member 4	Protein Coding	P48594	48	GC18M063637	20.3137	https://www.genecards.org/cgi-bin/carddisp.pl?gene=SERPINB4
HERPUD1	Homocysteine Inducible ER Protein With Ubiquitin Like Domain 1	Protein Coding	Q15011	46	GC16P056932	20.306	https://www.genecards.org/cgi-bin/carddisp.pl?gene=HERPUD1
CD9	CD9 Molecule	Protein Coding	P21926	57	GC12P068233	20.3051	https://www.genecards.org/cgi-bin/carddisp.pl?gene=CD9
PTPN6	Protein Tyrosine Phosphatase Non-Receptor Type 6	Protein Coding	P29350	63	GC12P068287	20.2992	https://www.genecards.org/cgi-bin/carddisp.pl?gene=PTPN6
TNFAIP3	TNF Alpha Induced Protein 3	Protein Coding	P21580	62	GC06P137866	20.2811	https://www.genecards.org/cgi-bin/carddisp.pl?gene=TNFAIP3
HABP2	Hyaluronan Binding Protein 2	Protein Coding	Q14520	59	GC10P113550	20.2742	https://www.genecards.org/cgi-bin/carddisp.pl?gene=HABP2
AFP	Alpha Fetoprotein	Protein Coding	P02771	60	GC04P073431	20.26	https://www.genecards.org/cgi-bin/carddisp.pl?gene=AFP
CTBP1	C-Terminal Binding Protein 1	Protein Coding	Q13363	61	GC04M001211	20.2596	https://www.genecards.org/cgi-bin/carddisp.pl?gene=CTBP1
MYO7A	Myosin VIIA	Protein Coding	Q13402	56	GC11P077128	20.2585	https://www.genecards.org/cgi-bin/carddisp.pl?gene=MYO7A
ALCAM	Activated Leukocyte Cell Adhesion Molecule	Protein Coding	Q13740	54	GC03P105366	20.2546	https://www.genecards.org/cgi-bin/carddisp.pl?gene=ALCAM
HSF1	Heat Shock Transcription Factor 1	Protein Coding	Q00613	60	GC08P144291	20.2531	https://www.genecards.org/cgi-bin/carddisp.pl?gene=HSF1
GRN	Granulin Precursor	Protein Coding	P28799	61	GC17P044345	20.248	https://www.genecards.org/cgi-bin/carddisp.pl?gene=GRN
CAGE1	Cancer Antigen 1	Protein Coding	Q8TC20	45	GC06M007326	20.2477	https://www.genecards.org/cgi-bin/carddisp.pl?gene=CAGE1
CDH5	Cadherin 5	Protein Coding	P33151	60	GC16P066366	20.2257	https://www.genecards.org/cgi-bin/carddisp.pl?gene=CDH5
BCAS4	Breast Carcinoma Amplified Sequence 4	Protein Coding	Q8TDM0	40	GC20P050794	20.2215	https://www.genecards.org/cgi-bin/carddisp.pl?gene=BCAS4
S100A6	S100 Calcium Binding Protein A6	Protein Coding	P06703	54	GC01M166191	20.2157	https://www.genecards.org/cgi-bin/carddisp.pl?gene=S100A6
AGR2	Anterior Gradient 2, Protein Disulphide Isomerase Family Member	Protein Coding	O95994	52	GC07M017551	20.2146	https://www.genecards.org/cgi-bin/carddisp.pl?gene=AGR2
POU5F1B	POU Class 5 Homeobox 1B	Protein Coding	Q06416	44	GC08P127322	20.2071	https://www.genecards.org/cgi-bin/carddisp.pl?gene=POU5F1B
IL13	Interleukin 13	Protein Coding	P35225	57	GC05P132656	20.206	https://www.genecards.org/cgi-bin/carddisp.pl?gene=IL13
MECOM	MDS1 And EVI1 Complex Locus	Protein Coding	Q03112	60	GC03M169083	20.2006	https://www.genecards.org/cgi-bin/carddisp.pl?gene=MECOM
OLA1	Obg Like ATPase 1	Protein Coding	Q9NTK5	53	GC02M174072	20.1748	https://www.genecards.org/cgi-bin/carddisp.pl?gene=OLA1
CLDN1	Claudin 1	Protein Coding	O95832	60	GC03M190305	20.1709	https://www.genecards.org/cgi-bin/carddisp.pl?gene=CLDN1
PECAM1	Platelet And Endothelial Cell Adhesion Molecule 1	Protein Coding	P16284	54	GC17M064319	20.1637	https://www.genecards.org/cgi-bin/carddisp.pl?gene=PECAM1
ELF3	E74 Like ETS Transcription Factor 3	Protein Coding	P78545	52	GC01P202007	20.1606	https://www.genecards.org/cgi-bin/carddisp.pl?gene=ELF3
CUL3	Cullin 3	Protein Coding	Q13618	61	GC02M224470	20.1516	https://www.genecards.org/cgi-bin/carddisp.pl?gene=CUL3
S100A2	S100 Calcium Binding Protein A2	Protein Coding	P29034	54	GC01M153561	20.1509	https://www.genecards.org/cgi-bin/carddisp.pl?gene=S100A2
PTPRJ	Protein Tyrosine Phosphatase Receptor Type J	Protein Coding	Q12913	60	GC11P048725	20.1457	https://www.genecards.org/cgi-bin/carddisp.pl?gene=PTPRJ
HMGCR	3-Hydroxy-3-Methylglutaryl-CoA Reductase	Protein Coding	P04035	61	GC05P075336	20.1452	https://www.genecards.org/cgi-bin/carddisp.pl?gene=HMGCR
NCL	Nucleolin	Protein Coding	P19338	57	GC02M231453	20.1335	https://www.genecards.org/cgi-bin/carddisp.pl?gene=NCL
L1CAM	L1 Cell Adhesion Molecule	Protein Coding	P32004	60	GC0XM153864	20.1294	https://www.genecards.org/cgi-bin/carddisp.pl?gene=L1CAM
NT5E	5'-Nucleotidase Ecto	Protein Coding	P21589	65	GC06P085449	20.1234	https://www.genecards.org/cgi-bin/carddisp.pl?gene=NT5E
LIFR	LIF Receptor Subunit Alpha	Protein Coding	P42702	60	GC05M038741	20.1186	https://www.genecards.org/cgi-bin/carddisp.pl?gene=LIFR
SFN	Stratifin	Protein Coding	P31947	57	GC01P069098	20.118	https://www.genecards.org/cgi-bin/carddisp.pl?gene=SFN
PLAT	Plasminogen Activator, Tissue Type	Protein Coding	P00750	62	GC08M042174	20.1058	https://www.genecards.org/cgi-bin/carddisp.pl?gene=PLAT
IL6ST	Interleukin 6 Cytokine Family Signal Transducer	Protein Coding	P40189	63	GC05M055935	20.0863	https://www.genecards.org/cgi-bin/carddisp.pl?gene=IL6ST
HSP90B1	Heat Shock Protein 90 Beta Family Member 1	Protein Coding	P14625	60	GC12P103930	20.0761	https://www.genecards.org/cgi-bin/carddisp.pl?gene=HSP90B1
TNFRSF9	TNF Receptor Superfamily Member 9	Protein Coding	Q07011	57	GC01M007915	20.0717	https://www.genecards.org/cgi-bin/carddisp.pl?gene=TNFRSF9
SCUBE3	Signal Peptide, CUB Domain And EGF Like Domain Containing 3	Protein Coding	Q8IX30	53	GC06P173187	20.0487	https://www.genecards.org/cgi-bin/carddisp.pl?gene=SCUBE3
TERF1	Telomeric Repeat Binding Factor 1	Protein Coding	P54274	56	GC08P073008	20.0474	https://www.genecards.org/cgi-bin/carddisp.pl?gene=TERF1
TGFB3	Transforming Growth Factor Beta 3	Protein Coding	P10600	61	GC14M075958	20.0328	https://www.genecards.org/cgi-bin/carddisp.pl?gene=TGFB3
TK1	Thymidine Kinase 1	Protein Coding	P04183	57	GC17M094365	20.032	https://www.genecards.org/cgi-bin/carddisp.pl?gene=TK1
ZEB1-AS1	ZEB1 Antisense RNA 1	RNA Gene		26	GC10M031166	20.0138	https://www.genecards.org/cgi-bin/carddisp.pl?gene=ZEB1-AS1
EWSR1	EWS RNA Binding Protein 1	Protein Coding	Q01844	57	GC22P086642	19.9973	https://www.genecards.org/cgi-bin/carddisp.pl?gene=EWSR1
SDC1	Syndecan 1	Protein Coding	P18827	56	GC02M020200	19.9969	https://www.genecards.org/cgi-bin/carddisp.pl?gene=SDC1
ITIH5	Inter-Alpha-Trypsin Inhibitor Heavy Chain 5	Protein Coding	Q86UX2	51	GC10M007559	19.9874	https://www.genecards.org/cgi-bin/carddisp.pl?gene=ITIH5
PRKAG2	Protein Kinase AMP-Activated Non-Catalytic Subunit Gamma 2	Protein Coding	Q9UGJ0	63	GC07M151556	19.9868	https://www.genecards.org/cgi-bin/carddisp.pl?gene=PRKAG2
EHBP1	EH Domain Binding Protein 1	Protein Coding	Q8NDI1	52	GC02P062673	19.9776	https://www.genecards.org/cgi-bin/carddisp.pl?gene=EHBP1
LCK	LCK Proto-Oncogene, Src Family Tyrosine Kinase	Protein Coding	P06239	65	GC01P032251	19.9774	https://www.genecards.org/cgi-bin/carddisp.pl?gene=LCK
PRMT1	Protein Arginine Methyltransferase 1	Protein Coding	Q99873	61	GC19P049675	19.9586	https://www.genecards.org/cgi-bin/carddisp.pl?gene=PRMT1
PEG10	Paternally Expressed 10	Protein Coding	Q86TG7	52	GC07P094656	19.9467	https://www.genecards.org/cgi-bin/carddisp.pl?gene=PEG10
CCAR2	Cell Cycle And Apoptosis Regulator 2	Protein Coding	Q8N163	49	GC08P022604	19.9318	https://www.genecards.org/cgi-bin/carddisp.pl?gene=CCAR2
LOC109504725	Androgen Receptor Repeat Instability Region	Functional Element		11	GC0XP067546	19.9165	https://www.genecards.org/cgi-bin/carddisp.pl?gene=LOC109504725
MIR627	MicroRNA 627	RNA Gene		23	GC15M042199	19.9013	https://www.genecards.org/cgi-bin/carddisp.pl?gene=MIR627
RUNX1-AS1	RUNX1 Antisense RNA 1	RNA Gene		17	GC21P034852	19.8912	https://www.genecards.org/cgi-bin/carddisp.pl?gene=RUNX1-AS1
ADH1C	Alcohol Dehydrogenase 1C (Class I), Gamma Polypeptide	Protein Coding	P00326	54	GC04M099336	19.8771	https://www.genecards.org/cgi-bin/carddisp.pl?gene=ADH1C
EHMT2	Euchromatic Histone Lysine Methyltransferase 2	Protein Coding	Q96KQ7	58	GC06M031879	19.8644	https://www.genecards.org/cgi-bin/carddisp.pl?gene=EHMT2
S100A8	S100 Calcium Binding Protein A8	Protein Coding	P05109	54	GC01M166177	19.8582	https://www.genecards.org/cgi-bin/carddisp.pl?gene=S100A8
DKK3	Dickkopf WNT Signaling Pathway Inhibitor 3	Protein Coding	Q9UBP4	53	GC11M014375	19.8472	https://www.genecards.org/cgi-bin/carddisp.pl?gene=DKK3
DDX5	DEAD-Box Helicase 5	Protein Coding	P17844	59	GC17M064498	19.8419	https://www.genecards.org/cgi-bin/carddisp.pl?gene=DDX5
MYH7	Myosin Heavy Chain 7	Protein Coding	P12883	60	GC14M023412	19.8394	https://www.genecards.org/cgi-bin/carddisp.pl?gene=MYH7
CXCR3	C-X-C Motif Chemokine Receptor 3	Protein Coding	P49682	58	GC0XM071615	19.8375	https://www.genecards.org/cgi-bin/carddisp.pl?gene=CXCR3
CCNE2	Cyclin E2	Protein Coding	O96020	54	GC08M094879	19.8154	https://www.genecards.org/cgi-bin/carddisp.pl?gene=CCNE2
LSP1	Lymphocyte Specific Protein 1	Protein Coding	P33241	53	GC11P015777	19.8122	https://www.genecards.org/cgi-bin/carddisp.pl?gene=LSP1
SHMT1	Serine Hydroxymethyltransferase 1	Protein Coding	P34896	57	GC17M092729	19.8118	https://www.genecards.org/cgi-bin/carddisp.pl?gene=SHMT1
MYH9	Myosin Heavy Chain 9	Protein Coding	P35579	60	GC22M036281	19.8103	https://www.genecards.org/cgi-bin/carddisp.pl?gene=MYH9
PLA2G2A	Phospholipase A2 Group IIA	Protein Coding	P14555	60	GC01M019975	19.8083	https://www.genecards.org/cgi-bin/carddisp.pl?gene=PLA2G2A
NGF	Nerve Growth Factor	Protein Coding	P01138	64	GC01M115285	19.7914	https://www.genecards.org/cgi-bin/carddisp.pl?gene=NGF
CYP27B1	Cytochrome P450 Family 27 Subfamily B Member 1	Protein Coding	O15528	59	GC12M060216	19.7433	https://www.genecards.org/cgi-bin/carddisp.pl?gene=CYP27B1
SUZ12	SUZ12 Polycomb Repressive Complex 2 Subunit	Protein Coding	Q15022	55	GC17P031937	19.7386	https://www.genecards.org/cgi-bin/carddisp.pl?gene=SUZ12
TIAM1	TIAM Rac1 Associated GEF 1	Protein Coding	Q13009	58	GC21M031118	19.7304	https://www.genecards.org/cgi-bin/carddisp.pl?gene=TIAM1
TFF3	Trefoil Factor 3	Protein Coding	Q07654	54	GC21M042311	19.719	https://www.genecards.org/cgi-bin/carddisp.pl?gene=TFF3
ATF3	Activating Transcription Factor 3	Protein Coding	P18847	57	GC01P212565	19.7163	https://www.genecards.org/cgi-bin/carddisp.pl?gene=ATF3
DCK	Deoxycytidine Kinase	Protein Coding	P27707	57	GC04P070992	19.7116	https://www.genecards.org/cgi-bin/carddisp.pl?gene=DCK
MIR154	MicroRNA 154	RNA Gene		28	GC14P120218	19.7033	https://www.genecards.org/cgi-bin/carddisp.pl?gene=MIR154
MIR605	MicroRNA 605	RNA Gene		25	GC10P051299	19.7022	https://www.genecards.org/cgi-bin/carddisp.pl?gene=MIR605
WNT4	Wnt Family Member 4	Protein Coding	P56705	60	GC01M022190	19.6805	https://www.genecards.org/cgi-bin/carddisp.pl?gene=WNT4
GZMB	Granzyme B	Protein Coding	P10144	60	GC14M024630	19.6792	https://www.genecards.org/cgi-bin/carddisp.pl?gene=GZMB
MTUS1	Microtubule Associated Scaffold Protein 1	Protein Coding	Q9ULD2	47	GC08M017643	19.6643	https://www.genecards.org/cgi-bin/carddisp.pl?gene=MTUS1
TFAP2C	Transcription Factor AP-2 Gamma	Protein Coding	Q92754	53	GC20P056629	19.6491	https://www.genecards.org/cgi-bin/carddisp.pl?gene=TFAP2C
CTSE	Cathepsin E	Protein Coding	P14091	56	GC01M206009	19.6475	https://www.genecards.org/cgi-bin/carddisp.pl?gene=CTSE
IQGAP1	IQ Motif Containing GTPase Activating Protein 1	Protein Coding	P46940	56	GC15P090388	19.6277	https://www.genecards.org/cgi-bin/carddisp.pl?gene=IQGAP1
BICDL3P	BICD Family Like 3, Pseudogene	Pseudogene		24	GC07P093345	19.6243	https://www.genecards.org/cgi-bin/carddisp.pl?gene=BICDL3P
PIM1	Pim-1 Proto-Oncogene, Serine/Threonine Kinase	Protein Coding	P11309	62	GC06P173215	19.6215	https://www.genecards.org/cgi-bin/carddisp.pl?gene=PIM1
SKP1	S-Phase Kinase Associated Protein 1	Protein Coding	P63208	57	GC05M134148	19.6195	https://www.genecards.org/cgi-bin/carddisp.pl?gene=SKP1
MAD2L1	Mitotic Arrest Deficient 2 Like 1	Protein Coding	Q13257	56	GC04M120055	19.5965	https://www.genecards.org/cgi-bin/carddisp.pl?gene=MAD2L1
SLC5A5	Solute Carrier Family 5 Member 5	Protein Coding	Q92911	57	GC19P142529	19.5835	https://www.genecards.org/cgi-bin/carddisp.pl?gene=SLC5A5
DELEC1	Deleted In Esophageal Cancer 1	RNA Gene	Q9P2X7	33	GC09P149278	19.5743	https://www.genecards.org/cgi-bin/carddisp.pl?gene=DELEC1
SSTR2	Somatostatin Receptor 2	Protein Coding	P30874	60	GC17P073165	19.5571	https://www.genecards.org/cgi-bin/carddisp.pl?gene=SSTR2
NBR2	Neighbor Of BRCA1 LncRNA 2	RNA Gene		28	GC17P043125	19.5351	https://www.genecards.org/cgi-bin/carddisp.pl?gene=NBR2
SLC25A15	Solute Carrier Family 25 Member 15	Protein Coding	Q9Y619	57	GC13P040789	19.5277	https://www.genecards.org/cgi-bin/carddisp.pl?gene=SLC25A15
LGALS3BP	Galectin 3 Binding Protein	Protein Coding	Q08380	54	GC17M078971	19.5258	https://www.genecards.org/cgi-bin/carddisp.pl?gene=LGALS3BP
CLCA2	Chloride Channel Accessory 2	Protein Coding	Q9UQC9	53	GC01P086424	19.5256	https://www.genecards.org/cgi-bin/carddisp.pl?gene=CLCA2
DLEU2	Deleted In Lymphocytic Leukemia 2	RNA Gene		30	GC13M049913	19.5239	https://www.genecards.org/cgi-bin/carddisp.pl?gene=DLEU2
SSTR1	Somatostatin Receptor 1	Protein Coding	P30872	56	GC14P038207	19.5112	https://www.genecards.org/cgi-bin/carddisp.pl?gene=SSTR1
GPX4	Glutathione Peroxidase 4	Protein Coding	P36969	60	GC19P001103	19.5078	https://www.genecards.org/cgi-bin/carddisp.pl?gene=GPX4
RPSA	Ribosomal Protein SA	Protein Coding	P08865	59	GC03P039406	19.5077	https://www.genecards.org/cgi-bin/carddisp.pl?gene=RPSA
NRP2	Neuropilin 2	Protein Coding	O60462	57	GC02P205681	19.4951	https://www.genecards.org/cgi-bin/carddisp.pl?gene=NRP2
OTC	Ornithine Transcarbamylase	Protein Coding	P00480	60	GC0XP038345	19.4872	https://www.genecards.org/cgi-bin/carddisp.pl?gene=OTC
F2R	Coagulation Factor II Thrombin Receptor	Protein Coding	P25116	59	GC05P076716	19.4871	https://www.genecards.org/cgi-bin/carddisp.pl?gene=F2R
GRB7	Growth Factor Receptor Bound Protein 7	Protein Coding	Q14451	56	GC17P144371	19.466	https://www.genecards.org/cgi-bin/carddisp.pl?gene=GRB7
PGK1	Phosphoglycerate Kinase 1	Protein Coding	P00558	62	GC0XP078241	19.4579	https://www.genecards.org/cgi-bin/carddisp.pl?gene=PGK1
TUSC7	Tumor Suppressor Candidate 7	RNA Gene		23	GC03P116647	19.455	https://www.genecards.org/cgi-bin/carddisp.pl?gene=TUSC7
CD46	CD46 Molecule	Protein Coding	P15529	60	GC01P207752	19.4488	https://www.genecards.org/cgi-bin/carddisp.pl?gene=CD46
ITGA5	Integrin Subunit Alpha 5	Protein Coding	P08648	60	GC12M060054	19.4483	https://www.genecards.org/cgi-bin/carddisp.pl?gene=ITGA5
BRINP1	BMP/Retinoic Acid Inducible Neural Specific 1	Protein Coding	O60477	47	GC09M119153	19.4367	https://www.genecards.org/cgi-bin/carddisp.pl?gene=BRINP1
PTPN12	Protein Tyrosine Phosphatase Non-Receptor Type 12	Protein Coding	Q05209	60	GC07P077537	19.4337	https://www.genecards.org/cgi-bin/carddisp.pl?gene=PTPN12
SPHK1	Sphingosine Kinase 1	Protein Coding	Q9NYA1	59	GC17P076376	19.4251	https://www.genecards.org/cgi-bin/carddisp.pl?gene=SPHK1
HDAC3	Histone Deacetylase 3	Protein Coding	O15379	63	GC05M141620	19.4245	https://www.genecards.org/cgi-bin/carddisp.pl?gene=HDAC3
SRD5A1	Steroid 5 Alpha-Reductase 1	Protein Coding	P18405	56	GC05P006633	19.4242	https://www.genecards.org/cgi-bin/carddisp.pl?gene=SRD5A1
GLA	Galactosidase Alpha	Protein Coding	P06280	63	GC0XM101393	19.4043	https://www.genecards.org/cgi-bin/carddisp.pl?gene=GLA
TCIM	Transcriptional And Immune Response Regulator	Protein Coding	Q9NR00	42	GC08P040153	19.3921	https://www.genecards.org/cgi-bin/carddisp.pl?gene=TCIM
COL1A1	Collagen Type I Alpha 1 Chain	Protein Coding	P02452	63	GC17M093791	19.3904	https://www.genecards.org/cgi-bin/carddisp.pl?gene=COL1A1
RBX1	Ring-Box 1	Protein Coding	P62877	56	GC22P040951	19.3775	https://www.genecards.org/cgi-bin/carddisp.pl?gene=RBX1
CSK	C-Terminal Src Kinase	Protein Coding	P41240	59	GC15P074782	19.3709	https://www.genecards.org/cgi-bin/carddisp.pl?gene=CSK
FGF19	Fibroblast Growth Factor 19	Protein Coding	O95750	57	GC11M136731	19.3641	https://www.genecards.org/cgi-bin/carddisp.pl?gene=FGF19
AMACR	Alpha-Methylacyl-CoA Racemase	Protein Coding	Q9UHK6	58	GC05M033986	19.3588	https://www.genecards.org/cgi-bin/carddisp.pl?gene=AMACR
TJP1	Tight Junction Protein 1	Protein Coding	Q07157	58	GC15M029699	19.3529	https://www.genecards.org/cgi-bin/carddisp.pl?gene=TJP1
NES	Nestin	Protein Coding	P48681	53	GC01M156668	19.3472	https://www.genecards.org/cgi-bin/carddisp.pl?gene=NES
IGF2-AS	IGF2 Antisense RNA	RNA Gene	Q6U949	35	GC11P002140	19.3457	https://www.genecards.org/cgi-bin/carddisp.pl?gene=IGF2-AS
MIR135A1	MicroRNA 135a-1	RNA Gene		29	GC03M054647	19.3248	https://www.genecards.org/cgi-bin/carddisp.pl?gene=MIR135A1
PLG	Plasminogen	Protein Coding	P00747	63	GC06P160702	19.3247	https://www.genecards.org/cgi-bin/carddisp.pl?gene=PLG
PRDM2	PR/SET Domain 2	Protein Coding	Q13029	52	GC01P013700	19.3194	https://www.genecards.org/cgi-bin/carddisp.pl?gene=PRDM2
LZTS1	Leucine Zipper Tumor Suppressor 1	Protein Coding	Q9Y250	50	GC08M020246	19.3147	https://www.genecards.org/cgi-bin/carddisp.pl?gene=LZTS1
H3-3A	H3.3 Histone A	Protein Coding	P84243	56	GC01P226062	19.309	https://www.genecards.org/cgi-bin/carddisp.pl?gene=H3-3A
MAP3K7	Mitogen-Activated Protein Kinase Kinase Kinase 7	Protein Coding	O43318	63	GC06M090513	19.3027	https://www.genecards.org/cgi-bin/carddisp.pl?gene=MAP3K7
NCOA6	Nuclear Receptor Coactivator 6	Protein Coding	Q14686	53	GC20M036674	19.293	https://www.genecards.org/cgi-bin/carddisp.pl?gene=NCOA6
MIRLET7A2	MicroRNA Let-7a-2	RNA Gene		25	GC11M122146	19.2853	https://www.genecards.org/cgi-bin/carddisp.pl?gene=MIRLET7A2
LIG1	DNA Ligase 1	Protein Coding	P18858	60	GC19M048115	19.2846	https://www.genecards.org/cgi-bin/carddisp.pl?gene=LIG1
RMRP	RNA Component Of Mitochondrial RNA Processing Endoribonuclease	RNA Gene		32	GC09M035717	19.2603	https://www.genecards.org/cgi-bin/carddisp.pl?gene=RMRP
KLK2	Kallikrein Related Peptidase 2	Protein Coding	P20151	58	GC19P050861	19.2533	https://www.genecards.org/cgi-bin/carddisp.pl?gene=KLK2
FOXE1	Forkhead Box E1	Protein Coding	O00358	52	GC09P097853	19.2531	https://www.genecards.org/cgi-bin/carddisp.pl?gene=FOXE1
BTRC	Beta-Transducin Repeat Containing E3 Ubiquitin Protein Ligase	Protein Coding	Q9Y297	57	GC10P101354	19.2519	https://www.genecards.org/cgi-bin/carddisp.pl?gene=BTRC
IBSP	Integrin Binding Sialoprotein	Protein Coding	P21815	50	GC04P087799	19.2446	https://www.genecards.org/cgi-bin/carddisp.pl?gene=IBSP
MACF1	Microtubule Actin Crosslinking Factor 1	Protein Coding	O94854	54	GC01P069675	19.2386	https://www.genecards.org/cgi-bin/carddisp.pl?gene=MACF1
POLN	DNA Polymerase Nu	Protein Coding	Q7Z5Q5	47	GC04M006028	19.2349	https://www.genecards.org/cgi-bin/carddisp.pl?gene=POLN
CDC20	Cell Division Cycle 20	Protein Coding	Q12834	57	GC01P043358	19.2246	https://www.genecards.org/cgi-bin/carddisp.pl?gene=CDC20
CCDC170	Coiled-Coil Domain Containing 170	Protein Coding	Q8IYT3	46	GC06P151494	19.2169	https://www.genecards.org/cgi-bin/carddisp.pl?gene=CCDC170
FBXO11	F-Box Protein 11	Protein Coding	Q86XK2	54	GC02M047789	19.2135	https://www.genecards.org/cgi-bin/carddisp.pl?gene=FBXO11
CEMIP	Cell Migration Inducing Hyaluronidase 1	Protein Coding	Q8WUJ3	48	GC15P080779	19.2094	https://www.genecards.org/cgi-bin/carddisp.pl?gene=CEMIP
MIR422A	MicroRNA 422a	RNA Gene		25	GC15M063870	19.2037	https://www.genecards.org/cgi-bin/carddisp.pl?gene=MIR422A
AZGP1	Alpha-2-Glycoprotein 1, Zinc-Binding	Protein Coding	P25311	56	GC07M106398	19.2019	https://www.genecards.org/cgi-bin/carddisp.pl?gene=AZGP1
RASA1	RAS P21 Protein Activator 1	Protein Coding	P20936	60	GC05P087267	19.1868	https://www.genecards.org/cgi-bin/carddisp.pl?gene=RASA1
CD276	CD276 Molecule	Protein Coding	Q5ZPR3	55	GC15P073683	19.1822	https://www.genecards.org/cgi-bin/carddisp.pl?gene=CD276
OSM	Oncostatin M	Protein Coding	P13725	56	GC22M030262	19.1793	https://www.genecards.org/cgi-bin/carddisp.pl?gene=OSM
MIR487B	MicroRNA 487b	RNA Gene		26	GC14P120244	19.1781	https://www.genecards.org/cgi-bin/carddisp.pl?gene=MIR487B
DMD	Dystrophin	Protein Coding	P11532	58	GC0XM031097	19.1726	https://www.genecards.org/cgi-bin/carddisp.pl?gene=DMD
SNHG14	Small Nucleolar RNA Host Gene 14	RNA Gene		26	GC15P183556	19.1652	https://www.genecards.org/cgi-bin/carddisp.pl?gene=SNHG14
VCAM1	Vascular Cell Adhesion Molecule 1	Protein Coding	P19320	59	GC01P100719	19.1603	https://www.genecards.org/cgi-bin/carddisp.pl?gene=VCAM1
CASP1	Caspase 1	Protein Coding	P29466	61	GC11M105025	19.16	https://www.genecards.org/cgi-bin/carddisp.pl?gene=CASP1
MSN	Moesin	Protein Coding	P26038	60	GC0XP065588	19.1223	https://www.genecards.org/cgi-bin/carddisp.pl?gene=MSN
MIR449A	MicroRNA 449a	RNA Gene		29	GC05M055171	19.1164	https://www.genecards.org/cgi-bin/carddisp.pl?gene=MIR449A
BTG2	BTG Anti-Proliferation Factor 2	Protein Coding	P78543	52	GC01P203305	19.1009	https://www.genecards.org/cgi-bin/carddisp.pl?gene=BTG2
PTH	Parathyroid Hormone	Protein Coding	P01270	58	GC11M013492	19.0925	https://www.genecards.org/cgi-bin/carddisp.pl?gene=PTH
RELB	RELB Proto-Oncogene, NF-KB Subunit	Protein Coding	Q01201	59	GC19P143137	19.0829	https://www.genecards.org/cgi-bin/carddisp.pl?gene=RELB
RARS1	Arginyl-TRNA Synthetase 1	Protein Coding	P54136	57	GC05P168487	19.0787	https://www.genecards.org/cgi-bin/carddisp.pl?gene=RARS1
CCR5	C-C Motif Chemokine Receptor 5	Protein Coding	P51681	60	GC03P063059	19.0601	https://www.genecards.org/cgi-bin/carddisp.pl?gene=CCR5
MYL2	Myosin Light Chain 2	Protein Coding	P10916	61	GC12M111940	19.0575	https://www.genecards.org/cgi-bin/carddisp.pl?gene=MYL2
CHI3L1	Chitinase 3 Like 1	Protein Coding	P36222	59	GC01M203148	19.0547	https://www.genecards.org/cgi-bin/carddisp.pl?gene=CHI3L1
MAPT	Microtubule Associated Protein Tau	Protein Coding	P10636	63	GC17P045894	19.0546	https://www.genecards.org/cgi-bin/carddisp.pl?gene=MAPT
IGFBP7	Insulin Like Growth Factor Binding Protein 7	Protein Coding	Q16270	59	GC04M057030	19.0458	https://www.genecards.org/cgi-bin/carddisp.pl?gene=IGFBP7
AMER1	APC Membrane Recruitment Protein 1	Protein Coding	Q5JTC6	49	GC0XM064185	19.0451	https://www.genecards.org/cgi-bin/carddisp.pl?gene=AMER1
ZEB2-AS1	ZEB2 Antisense RNA 1	RNA Gene		27	GC02P151757	19.0038	https://www.genecards.org/cgi-bin/carddisp.pl?gene=ZEB2-AS1
MAF	MAF BZIP Transcription Factor	Protein Coding	O75444	58	GC16M079204	18.9975	https://www.genecards.org/cgi-bin/carddisp.pl?gene=MAF
HSD3B2	Hydroxy-Delta-5-Steroid Dehydrogenase, 3 Beta- And Steroid Delta-Isomerase 2	Protein Coding	P26439	58	GC01P119414	18.9956	https://www.genecards.org/cgi-bin/carddisp.pl?gene=HSD3B2
YTHDC2	YTH N6-Methyladenosine RNA Binding Protein C2	Protein Coding	Q9H6S0	50	GC05P113513	18.9837	https://www.genecards.org/cgi-bin/carddisp.pl?gene=YTHDC2
TNNI3	Troponin I3, Cardiac Type	Protein Coding	P19429	61	GC19M055151	18.9805	https://www.genecards.org/cgi-bin/carddisp.pl?gene=TNNI3
MIR19B1	MicroRNA 19b-1	RNA Gene		26	GC13P091733	18.9764	https://www.genecards.org/cgi-bin/carddisp.pl?gene=MIR19B1
IGF2BP1	Insulin Like Growth Factor 2 MRNA Binding Protein 1	Protein Coding	Q9NZI8	53	GC17P144718	18.9749	https://www.genecards.org/cgi-bin/carddisp.pl?gene=IGF2BP1
ZKSCAN1	Zinc Finger With KRAB And SCAN Domains 1	Protein Coding	P17029	50	GC07P100015	18.9723	https://www.genecards.org/cgi-bin/carddisp.pl?gene=ZKSCAN1
EPHA5	EPH Receptor A5	Protein Coding	P54756	57	GC04M065319	18.9615	https://www.genecards.org/cgi-bin/carddisp.pl?gene=EPHA5
FOXC1	Forkhead Box C1	Protein Coding	Q12948	56	GC06P001857	18.9609	https://www.genecards.org/cgi-bin/carddisp.pl?gene=FOXC1
HOXA10	Homeobox A10	Protein Coding	P31260	53	GC07M028177	18.9353	https://www.genecards.org/cgi-bin/carddisp.pl?gene=HOXA10
TPD52	Tumor Protein D52	Protein Coding	P55327	52	GC08M080031	18.9306	https://www.genecards.org/cgi-bin/carddisp.pl?gene=TPD52
WNT2	Wnt Family Member 2	Protein Coding	P09544	57	GC07M117362	18.9295	https://www.genecards.org/cgi-bin/carddisp.pl?gene=WNT2
DVL1	Dishevelled Segment Polarity Protein 1	Protein Coding	O14640	60	GC01M001335	18.9292	https://www.genecards.org/cgi-bin/carddisp.pl?gene=DVL1
WNT3A	Wnt Family Member 3A	Protein Coding	P56704	60	GC01P232715	18.9231	https://www.genecards.org/cgi-bin/carddisp.pl?gene=WNT3A
TPX2	TPX2 Microtubule Nucleation Factor	Protein Coding	Q9ULW0	54	GC20P031739	18.9047	https://www.genecards.org/cgi-bin/carddisp.pl?gene=TPX2
ENSG00000215409	Pseudogene Similar To Part Of Breast Cancer Antigen NY-BR-1 (NY-BR-1)	Pseudogene		4	GC10M027331	18.9029	https://www.genecards.org/cgi-bin/carddisp.pl?gene=ENSG00000215409
ENSG00000230087	Amphiphysin (Stiff-Man Syndrome With Breast Cancer 128kDa Autoantigen) (AMPH) Pseudogene	Pseudogene		2	GC11P015952	18.9029	https://www.genecards.org/cgi-bin/carddisp.pl?gene=ENSG00000230087
RTEL1	Regulator Of Telomere Elongation Helicase 1	Protein Coding	Q9NZ71	54	GC20P068672	18.8984	https://www.genecards.org/cgi-bin/carddisp.pl?gene=RTEL1
CD86	CD86 Molecule	Protein Coding	P42081	57	GC03P122055	18.8979	https://www.genecards.org/cgi-bin/carddisp.pl?gene=CD86
POLB	DNA Polymerase Beta	Protein Coding	P06746	59	GC08P042338	18.891	https://www.genecards.org/cgi-bin/carddisp.pl?gene=POLB
NTN4	Netrin 4	Protein Coding	Q9HB63	53	GC12M095657	18.8766	https://www.genecards.org/cgi-bin/carddisp.pl?gene=NTN4
MIR16-2	MicroRNA 16-2	RNA Gene		28	GC03P160418	18.8706	https://www.genecards.org/cgi-bin/carddisp.pl?gene=MIR16-2
BCL2A1	BCL2 Related Protein A1	Protein Coding	Q16548	53	GC15M159415	18.8646	https://www.genecards.org/cgi-bin/carddisp.pl?gene=BCL2A1
MIR7-1	MicroRNA 7-1	RNA Gene		25	GC09M119625	18.8636	https://www.genecards.org/cgi-bin/carddisp.pl?gene=MIR7-1
LOC129992784	ATAC-STARR-Seq Lymphoblastoid Silent Region 15542	Functional Element		5	GC04P083724	18.8621	https://www.genecards.org/cgi-bin/carddisp.pl?gene=LOC129992784
MIR198	MicroRNA 198	RNA Gene		22	GC03M120395	18.862	https://www.genecards.org/cgi-bin/carddisp.pl?gene=MIR198
CDH23	Cadherin Related 23	Protein Coding	Q9H251	57	GC10P071396	18.8603	https://www.genecards.org/cgi-bin/carddisp.pl?gene=CDH23
HEATR6	HEAT Repeat Containing 6	Protein Coding	Q6AI08	43	GC17M060041	18.86	https://www.genecards.org/cgi-bin/carddisp.pl?gene=HEATR6
GH1	Growth Hormone 1	Protein Coding	P01241	56	GC17M063917	18.8529	https://www.genecards.org/cgi-bin/carddisp.pl?gene=GH1
CUL4B	Cullin 4B	Protein Coding	Q13620	56	GC0XM120524	18.8469	https://www.genecards.org/cgi-bin/carddisp.pl?gene=CUL4B
ACP3	Acid Phosphatase 3	Protein Coding	P15309	56	GC03P142003	18.8369	https://www.genecards.org/cgi-bin/carddisp.pl?gene=ACP3
GRPR	Gastrin Releasing Peptide Receptor	Protein Coding	P30550	57	GC0XP016124	18.8322	https://www.genecards.org/cgi-bin/carddisp.pl?gene=GRPR
UBE2T	Ubiquitin Conjugating Enzyme E2 T	Protein Coding	Q9NPD8	57	GC01M202332	18.8284	https://www.genecards.org/cgi-bin/carddisp.pl?gene=UBE2T
TCF3	Transcription Factor 3	Protein Coding	P15923	59	GC19M001609	18.8252	https://www.genecards.org/cgi-bin/carddisp.pl?gene=TCF3
EPO	Erythropoietin	Protein Coding	P01588	55	GC07P100720	18.8248	https://www.genecards.org/cgi-bin/carddisp.pl?gene=EPO
LOC106799833	CYP11B1 Recombination Region	Functional Element		10	GC08P142874	18.8216	https://www.genecards.org/cgi-bin/carddisp.pl?gene=LOC106799833
PTPN1	Protein Tyrosine Phosphatase Non-Receptor Type 1	Protein Coding	P18031	63	GC20P050510	18.8206	https://www.genecards.org/cgi-bin/carddisp.pl?gene=PTPN1
LOC107988030	MITF-M Promoter Region	Functional Element		6	GC03P069934	18.803	https://www.genecards.org/cgi-bin/carddisp.pl?gene=LOC107988030
MIR382	MicroRNA 382	RNA Gene		25	GC14P120237	18.8002	https://www.genecards.org/cgi-bin/carddisp.pl?gene=MIR382
GSTA1	Glutathione S-Transferase Alpha 1	Protein Coding	P08263	54	GC06M052791	18.7908	https://www.genecards.org/cgi-bin/carddisp.pl?gene=GSTA1
ELK1	ETS Transcription Factor ELK1	Protein Coding	P19419	57	GC0XM047635	18.79	https://www.genecards.org/cgi-bin/carddisp.pl?gene=ELK1
CD59	CD59 Molecule (CD59 Blood Group)	Protein Coding	P13987	59	GC11M033733	18.7761	https://www.genecards.org/cgi-bin/carddisp.pl?gene=CD59
MYL3	Myosin Light Chain 3	Protein Coding	P08590	59	GC03M046836	18.7704	https://www.genecards.org/cgi-bin/carddisp.pl?gene=MYL3
POLR1HASP	POLR1H Antisense, Pseudogene	Pseudogene		27	GC06M106019	18.7543	https://www.genecards.org/cgi-bin/carddisp.pl?gene=POLR1HASP
TINF2	TERF1 Interacting Nuclear Factor 2	Protein Coding	Q9BSI4	54	GC14M028412	18.7167	https://www.genecards.org/cgi-bin/carddisp.pl?gene=TINF2
MAGI2	Membrane Associated Guanylate Kinase, WW And PDZ Domain Containing 2	Protein Coding	Q86UL8	54	GC07M078017	18.7051	https://www.genecards.org/cgi-bin/carddisp.pl?gene=MAGI2
OPCML	Opioid Binding Protein/Cell Adhesion Molecule Like	Protein Coding	Q14982	53	GC11M132414	18.7043	https://www.genecards.org/cgi-bin/carddisp.pl?gene=OPCML
PDGFA	Platelet Derived Growth Factor Subunit A	Protein Coding	P04085	57	GC07M000497	18.7025	https://www.genecards.org/cgi-bin/carddisp.pl?gene=PDGFA
GFRA3	GDNF Family Receptor Alpha 3	Protein Coding	O60609	55	GC05M138263	18.6969	https://www.genecards.org/cgi-bin/carddisp.pl?gene=GFRA3
MCM2	Minichromosome Maintenance Complex Component 2	Protein Coding	P49736	60	GC03P127598	18.695	https://www.genecards.org/cgi-bin/carddisp.pl?gene=MCM2
PSEN2	Presenilin 2	Protein Coding	P49810	63	GC01P226870	18.685	https://www.genecards.org/cgi-bin/carddisp.pl?gene=PSEN2
GHR	Growth Hormone Receptor	Protein Coding	P10912	59	GC05P042429	18.6845	https://www.genecards.org/cgi-bin/carddisp.pl?gene=GHR
SMARCA2	SWI/SNF Related BAF Chromatin Remodeling Complex Subunit ATPase 2	Protein Coding	P51531	62	GC09P001980	18.6827	https://www.genecards.org/cgi-bin/carddisp.pl?gene=SMARCA2
CEACAM1	CEA Cell Adhesion Molecule 1	Protein Coding	P13688	57	GC19M042507	18.6798	https://www.genecards.org/cgi-bin/carddisp.pl?gene=CEACAM1
CLDN3	Claudin 3	Protein Coding	O15551	54	GC07M073768	18.6709	https://www.genecards.org/cgi-bin/carddisp.pl?gene=CLDN3
F2RL1	F2R Like Trypsin Receptor 1	Protein Coding	P55085	57	GC05P076818	18.6578	https://www.genecards.org/cgi-bin/carddisp.pl?gene=F2RL1
RHEB	Ras Homolog, MTORC1 Binding	Protein Coding	Q15382	63	GC07M151466	18.6456	https://www.genecards.org/cgi-bin/carddisp.pl?gene=RHEB
MAP2K3	Mitogen-Activated Protein Kinase Kinase 3	Protein Coding	P46734	62	GC17P143805	18.6428	https://www.genecards.org/cgi-bin/carddisp.pl?gene=MAP2K3
LDOC1	LDOC1 Regulator Of NFKB Signaling	Protein Coding	O95751	43	GC0XM141111	18.6391	https://www.genecards.org/cgi-bin/carddisp.pl?gene=LDOC1
CD40LG	CD40 Ligand	Protein Coding	P29965	63	GC0XP136649	18.6202	https://www.genecards.org/cgi-bin/carddisp.pl?gene=CD40LG
AKAP9	A-Kinase Anchoring Protein 9	Protein Coding	Q99996	54	GC07P091940	18.6194	https://www.genecards.org/cgi-bin/carddisp.pl?gene=AKAP9
MYO18A	Myosin XVIIIA	Protein Coding	Q92614	51	GC17M092936	18.6191	https://www.genecards.org/cgi-bin/carddisp.pl?gene=MYO18A
TRB	T Cell Receptor Beta Locus	Protein Coding	P0DSE2	29	GC07P165441	18.6169	https://www.genecards.org/cgi-bin/carddisp.pl?gene=TRB
LINC01772	Long Intergenic Non-Protein Coding RNA 1772	RNA Gene		23	GC01P068524	18.6167	https://www.genecards.org/cgi-bin/carddisp.pl?gene=LINC01772
LOC126807401	BRD4-Independent Group 4 Enhancer GRCh37_chr5:57752058-57753257	Functional Element		5	GC05P058456	18.612	https://www.genecards.org/cgi-bin/carddisp.pl?gene=LOC126807401
HAS2	Hyaluronan Synthase 2	Protein Coding	Q92819	55	GC08M121612	18.6119	https://www.genecards.org/cgi-bin/carddisp.pl?gene=HAS2
RECQL5	RecQ Like Helicase 5	Protein Coding	O94762	52	GC17M075626	18.6034	https://www.genecards.org/cgi-bin/carddisp.pl?gene=RECQL5
JUND	JunD Proto-Oncogene, AP-1 Transcription Factor Subunit	Protein Coding	P17535	54	GC19M018279	18.6027	https://www.genecards.org/cgi-bin/carddisp.pl?gene=JUND
MUC17	Mucin 17, Cell Surface Associated	Protein Coding	Q685J3	49	GC07P101020	18.6024	https://www.genecards.org/cgi-bin/carddisp.pl?gene=MUC17
LINC00092	Long Intergenic Non-Protein Coding RNA 92	RNA Gene		25	GC09M119939	18.598	https://www.genecards.org/cgi-bin/carddisp.pl?gene=LINC00092
FAM215A	Family With Sequence Similarity 215 Member A	RNA Gene	Q9Y5M1	32	GC17P043917	18.5889	https://www.genecards.org/cgi-bin/carddisp.pl?gene=FAM215A
INHBA	Inhibin Subunit Beta A	Protein Coding	P08476	57	GC07M041670	18.5884	https://www.genecards.org/cgi-bin/carddisp.pl?gene=INHBA
ROR2	Receptor Tyrosine Kinase Like Orphan Receptor 2	Protein Coding	Q01974	61	GC09M119805	18.5845	https://www.genecards.org/cgi-bin/carddisp.pl?gene=ROR2
EIF2AK2	Eukaryotic Translation Initiation Factor 2 Alpha Kinase 2	Protein Coding	P19525	63	GC02M037099	18.5833	https://www.genecards.org/cgi-bin/carddisp.pl?gene=EIF2AK2
NUMA1	Nuclear Mitotic Apparatus Protein 1	Protein Coding	Q14980	58	GC11M072002	18.5799	https://www.genecards.org/cgi-bin/carddisp.pl?gene=NUMA1
AGTR1	Angiotensin II Receptor Type 1	Protein Coding	P30556	65	GC03P148697	18.5706	https://www.genecards.org/cgi-bin/carddisp.pl?gene=AGTR1
PTN	Pleiotrophin	Protein Coding	P21246	53	GC07M137227	18.57	https://www.genecards.org/cgi-bin/carddisp.pl?gene=PTN
GLS	Glutaminase	Protein Coding	O94925	62	GC02P190880	18.5562	https://www.genecards.org/cgi-bin/carddisp.pl?gene=GLS
COPS5	COP9 Signalosome Subunit 5	Protein Coding	Q92905	54	GC08M067043	18.5495	https://www.genecards.org/cgi-bin/carddisp.pl?gene=COPS5
ZNF224	Zinc Finger Protein 224	Protein Coding	Q9NZL3	47	GC19P044094	18.5461	https://www.genecards.org/cgi-bin/carddisp.pl?gene=ZNF224
COL18A1	Collagen Type XVIII Alpha 1 Chain	Protein Coding	P39060	59	GC21P045405	18.5349	https://www.genecards.org/cgi-bin/carddisp.pl?gene=COL18A1
KAT7	Lysine Acetyltransferase 7	Protein Coding	O95251	57	GC17P049788	18.5339	https://www.genecards.org/cgi-bin/carddisp.pl?gene=KAT7
PARD3	Par-3 Family Cell Polarity Regulator	Protein Coding	Q8TEW0	54	GC10M036887	18.5302	https://www.genecards.org/cgi-bin/carddisp.pl?gene=PARD3
ADA	Adenosine Deaminase	Protein Coding	P00813	64	GC20M044620	18.5268	https://www.genecards.org/cgi-bin/carddisp.pl?gene=ADA
LATS2	Large Tumor Suppressor Kinase 2	Protein Coding	Q9NRM7	58	GC13M020973	18.5224	https://www.genecards.org/cgi-bin/carddisp.pl?gene=LATS2
DCN	Decorin	Protein Coding	P07585	60	GC12M091140	18.522	https://www.genecards.org/cgi-bin/carddisp.pl?gene=DCN
THADA	THADA Armadillo Repeat Containing	Protein Coding	Q6YHU6	49	GC02M043260	18.5183	https://www.genecards.org/cgi-bin/carddisp.pl?gene=THADA
ARHGEF15	Rho Guanine Nucleotide Exchange Factor 15	Protein Coding	O94989	50	GC17P008310	18.5024	https://www.genecards.org/cgi-bin/carddisp.pl?gene=ARHGEF15
CSMD3	CUB And Sushi Multiple Domains 3	Protein Coding	Q7Z407	47	GC08M112223	18.5024	https://www.genecards.org/cgi-bin/carddisp.pl?gene=CSMD3
KLK7	Kallikrein Related Peptidase 7	Protein Coding	P49862	54	GC19M105364	18.4986	https://www.genecards.org/cgi-bin/carddisp.pl?gene=KLK7
MT2A	Metallothionein 2A	Protein Coding	P02795	55	GC16P113711	18.4665	https://www.genecards.org/cgi-bin/carddisp.pl?gene=MT2A
CD47	CD47 Molecule	Protein Coding	Q08722	58	GC03M108043	18.4634	https://www.genecards.org/cgi-bin/carddisp.pl?gene=CD47
HOXA11	Homeobox A11	Protein Coding	P31270	54	GC07M028174	18.4538	https://www.genecards.org/cgi-bin/carddisp.pl?gene=HOXA11
PTGS1	Prostaglandin-Endoperoxide Synthase 1	Protein Coding	P23219	60	GC09P122370	18.4474	https://www.genecards.org/cgi-bin/carddisp.pl?gene=PTGS1
CCNB2	Cyclin B2	Protein Coding	O95067	56	GC15P059105	18.4455	https://www.genecards.org/cgi-bin/carddisp.pl?gene=CCNB2
CALCA	Calcitonin Related Polypeptide Alpha	Protein Coding	P06881	57	GC11M014966	18.4449	https://www.genecards.org/cgi-bin/carddisp.pl?gene=CALCA
PPP2R5C	Protein Phosphatase 2 Regulatory Subunit B'Gamma	Protein Coding	Q13362	54	GC14P120313	18.4408	https://www.genecards.org/cgi-bin/carddisp.pl?gene=PPP2R5C
KIF15	Kinesin Family Member 15	Protein Coding	Q9NS87	49	GC03P063026	18.44	https://www.genecards.org/cgi-bin/carddisp.pl?gene=KIF15
ELOC	Elongin C	Protein Coding	Q15369	55	GC08M073939	18.436	https://www.genecards.org/cgi-bin/carddisp.pl?gene=ELOC
MAPK9	Mitogen-Activated Protein Kinase 9	Protein Coding	P45984	61	GC05M183099	18.4113	https://www.genecards.org/cgi-bin/carddisp.pl?gene=MAPK9
PDGFRL	Platelet Derived Growth Factor Receptor Like	Protein Coding	Q15198	53	GC08P017576	18.4066	https://www.genecards.org/cgi-bin/carddisp.pl?gene=PDGFRL
EPHA1	EPH Receptor A1	Protein Coding	P21709	60	GC07M143390	18.3885	https://www.genecards.org/cgi-bin/carddisp.pl?gene=EPHA1
IGFBP4	Insulin Like Growth Factor Binding Protein 4	Protein Coding	P22692	57	GC17P040443	18.3767	https://www.genecards.org/cgi-bin/carddisp.pl?gene=IGFBP4
LAG3	Lymphocyte Activating 3	Protein Coding	P18627	53	GC12P068276	18.3748	https://www.genecards.org/cgi-bin/carddisp.pl?gene=LAG3
HLA-DQB1	Major Histocompatibility Complex, Class II, DQ Beta 1	Protein Coding	P01920	57	GC06M103395	18.3724	https://www.genecards.org/cgi-bin/carddisp.pl?gene=HLA-DQB1
AFAP1	Actin Filament Associated Protein 1	Protein Coding	Q8N556	51	GC04M007758	18.3669	https://www.genecards.org/cgi-bin/carddisp.pl?gene=AFAP1
CASP2	Caspase 2	Protein Coding	P42575	61	GC07P163520	18.3662	https://www.genecards.org/cgi-bin/carddisp.pl?gene=CASP2
HES1	Hes Family BHLH Transcription Factor 1	Protein Coding	Q14469	57	GC03P194136	18.364	https://www.genecards.org/cgi-bin/carddisp.pl?gene=HES1
CTSL	Cathepsin L	Protein Coding	P07711	60	GC09P087725	18.3548	https://www.genecards.org/cgi-bin/carddisp.pl?gene=CTSL
FER1L4	Fer-1 Like Family Member 4 (Pseudogene)	Pseudogene		30	GC20M035558	18.3537	https://www.genecards.org/cgi-bin/carddisp.pl?gene=FER1L4
PIK3C3	Phosphatidylinositol 3-Kinase Catalytic Subunit Type 3	Protein Coding	Q8NEB9	61	GC18P041955	18.3537	https://www.genecards.org/cgi-bin/carddisp.pl?gene=PIK3C3
ARNT	Aryl Hydrocarbon Receptor Nuclear Translocator	Protein Coding	P27540	58	GC01M150809	18.3453	https://www.genecards.org/cgi-bin/carddisp.pl?gene=ARNT
MIR362	MicroRNA 362	RNA Gene		23	GC0XP060166	18.3384	https://www.genecards.org/cgi-bin/carddisp.pl?gene=MIR362
MDC1	Mediator Of DNA Damage Checkpoint 1	Protein Coding	Q14676	55	GC06M103273	18.3316	https://www.genecards.org/cgi-bin/carddisp.pl?gene=MDC1
PGF	Placental Growth Factor	Protein Coding	P49763	56	GC14M074941	18.3275	https://www.genecards.org/cgi-bin/carddisp.pl?gene=PGF
PYCARD	PYD And CARD Domain Containing	Protein Coding	Q9ULZ3	54	GC16M031201	18.3258	https://www.genecards.org/cgi-bin/carddisp.pl?gene=PYCARD
CSNK2A2	Casein Kinase 2 Alpha 2	Protein Coding	P19784	58	GC16M058157	18.3035	https://www.genecards.org/cgi-bin/carddisp.pl?gene=CSNK2A2
STC1	Stanniocalcin 1	Protein Coding	P52823	53	GC08M023841	18.2995	https://www.genecards.org/cgi-bin/carddisp.pl?gene=STC1
IL1R1	Interleukin 1 Receptor Type 1	Protein Coding	P14778	60	GC02P102136	18.2926	https://www.genecards.org/cgi-bin/carddisp.pl?gene=IL1R1
RASAL2	RAS Protein Activator Like 2	Protein Coding	Q9UJF2	50	GC01P178093	18.2854	https://www.genecards.org/cgi-bin/carddisp.pl?gene=RASAL2
CCNH	Cyclin H	Protein Coding	P51946	59	GC05M087311	18.2836	https://www.genecards.org/cgi-bin/carddisp.pl?gene=CCNH
CDH11	Cadherin 11	Protein Coding	P55287	59	GC16M064943	18.2771	https://www.genecards.org/cgi-bin/carddisp.pl?gene=CDH11
ZNF703	Zinc Finger Protein 703	Protein Coding	Q9H7S9	45	GC08P037695	18.2635	https://www.genecards.org/cgi-bin/carddisp.pl?gene=ZNF703
CHKA	Choline Kinase Alpha	Protein Coding	P35790	57	GC11M068052	18.2604	https://www.genecards.org/cgi-bin/carddisp.pl?gene=CHKA
PPARGC1A	PPARG Coactivator 1 Alpha	Protein Coding	Q9UBK2	60	GC04M023755	18.2556	https://www.genecards.org/cgi-bin/carddisp.pl?gene=PPARGC1A
SEMA3A	Semaphorin 3A	Protein Coding	Q14563	59	GC07M083955	18.2433	https://www.genecards.org/cgi-bin/carddisp.pl?gene=SEMA3A
SOS2	SOS Ras/Rho Guanine Nucleotide Exchange Factor 2	Protein Coding	Q07890	57	GC14M050117	18.2308	https://www.genecards.org/cgi-bin/carddisp.pl?gene=SOS2
PXDN	Peroxidasin	Protein Coding	Q92626	57	GC02M001635	18.2165	https://www.genecards.org/cgi-bin/carddisp.pl?gene=PXDN
ATF1	Activating Transcription Factor 1	Protein Coding	P18846	58	GC12P050763	18.2043	https://www.genecards.org/cgi-bin/carddisp.pl?gene=ATF1
NFATC1	Nuclear Factor Of Activated T Cells 1	Protein Coding	O95644	61	GC18P079395	18.1869	https://www.genecards.org/cgi-bin/carddisp.pl?gene=NFATC1
MIR188	MicroRNA 188	RNA Gene		25	GC0XP050003	18.1867	https://www.genecards.org/cgi-bin/carddisp.pl?gene=MIR188
MAML1	Mastermind Like Transcriptional Coactivator 1	Protein Coding	Q92585	53	GC05P179732	18.1751	https://www.genecards.org/cgi-bin/carddisp.pl?gene=MAML1
TACSTD2	Tumor Associated Calcium Signal Transducer 2	Protein Coding	P09758	59	GC01M058575	18.1693	https://www.genecards.org/cgi-bin/carddisp.pl?gene=TACSTD2
ATP4A	ATPase H+/K+ Transporting Subunit Alpha	Protein Coding	P20648	54	GC19M105677	18.1673	https://www.genecards.org/cgi-bin/carddisp.pl?gene=ATP4A
ETS2	ETS Proto-Oncogene 2, Transcription Factor	Protein Coding	P15036	53	GC21P038805	18.1629	https://www.genecards.org/cgi-bin/carddisp.pl?gene=ETS2
KISS1R	KISS1 Receptor	Protein Coding	Q969F8	59	GC19P000917	18.1574	https://www.genecards.org/cgi-bin/carddisp.pl?gene=KISS1R
GPSM2	G Protein Signaling Modulator 2	Protein Coding	P81274	53	GC01P108875	18.1346	https://www.genecards.org/cgi-bin/carddisp.pl?gene=GPSM2
GAST	Gastrin	Protein Coding	P01350	53	GC17P041712	18.124	https://www.genecards.org/cgi-bin/carddisp.pl?gene=GAST
FRGCA	FOXM1-Regulated, Gastric Cancer Associated	RNA Gene		20	GC21M043141	18.1208	https://www.genecards.org/cgi-bin/carddisp.pl?gene=FRGCA
CD55	CD55 Molecule (Cromer Blood Group)	Protein Coding	P08174	62	GC01P207321	18.1205	https://www.genecards.org/cgi-bin/carddisp.pl?gene=CD55
NR1I2	Nuclear Receptor Subfamily 1 Group I Member 2	Protein Coding	O75469	56	GC03P119780	18.1195	https://www.genecards.org/cgi-bin/carddisp.pl?gene=NR1I2
GATA4	GATA Binding Protein 4	Protein Coding	P43694	62	GC08P011676	18.1143	https://www.genecards.org/cgi-bin/carddisp.pl?gene=GATA4
LRATD2	LRAT Domain Containing 2	Protein Coding	Q96KN1	44	GC08M137391	18.1135	https://www.genecards.org/cgi-bin/carddisp.pl?gene=LRATD2
MYCBP2	MYC Binding Protein 2	Protein Coding	O75592	51	GC13M077044	18.111	https://www.genecards.org/cgi-bin/carddisp.pl?gene=MYCBP2
FOLR1	Folate Receptor Alpha	Protein Coding	P15328	61	GC11P103661	18.0923	https://www.genecards.org/cgi-bin/carddisp.pl?gene=FOLR1
ZFP36	ZFP36 Ring Finger Protein	Protein Coding	P26651	49	GC19P039406	18.0894	https://www.genecards.org/cgi-bin/carddisp.pl?gene=ZFP36
GHRH	Growth Hormone Releasing Hormone	Protein Coding	P01286	50	GC20M037251	18.0791	https://www.genecards.org/cgi-bin/carddisp.pl?gene=GHRH
MIR582	MicroRNA 582	RNA Gene		28	GC05M059703	18.0625	https://www.genecards.org/cgi-bin/carddisp.pl?gene=MIR582
TIMELESS	Timeless Circadian Regulator	Protein Coding	Q9UNS1	53	GC12M056416	18.0263	https://www.genecards.org/cgi-bin/carddisp.pl?gene=TIMELESS
ACTN4	Actinin Alpha 4	Protein Coding	O43707	60	GC19P038647	18.0183	https://www.genecards.org/cgi-bin/carddisp.pl?gene=ACTN4
DNAH8	Dynein Axonemal Heavy Chain 8	Protein Coding	Q96JB1	50	GC06P173224	18.0152	https://www.genecards.org/cgi-bin/carddisp.pl?gene=DNAH8
RBL2	RB Transcriptional Corepressor Like 2	Protein Coding	Q08999	57	GC16P053433	18.0023	https://www.genecards.org/cgi-bin/carddisp.pl?gene=RBL2
ING4	Inhibitor Of Growth Family Member 4	Protein Coding	Q9UNL4	52	GC12M006650	17.9985	https://www.genecards.org/cgi-bin/carddisp.pl?gene=ING4
ENPP2	Ectonucleotide Pyrophosphatase/Phosphodiesterase 2	Protein Coding	Q13822	58	GC08M119556	17.9823	https://www.genecards.org/cgi-bin/carddisp.pl?gene=ENPP2
LRP1	LDL Receptor Related Protein 1	Protein Coding	Q07954	61	GC12P057128	17.9805	https://www.genecards.org/cgi-bin/carddisp.pl?gene=LRP1
MT-CO1	Mitochondrially Encoded Cytochrome C Oxidase I	Protein Coding	P00395	46	GCMTP005906	17.976	https://www.genecards.org/cgi-bin/carddisp.pl?gene=MT-CO1
FGF5	Fibroblast Growth Factor 5	Protein Coding	P12034	57	GC04P080266	17.9662	https://www.genecards.org/cgi-bin/carddisp.pl?gene=FGF5
FUS	FUS RNA Binding Protein	Protein Coding	P35637	57	GC16P031180	17.9661	https://www.genecards.org/cgi-bin/carddisp.pl?gene=FUS
MIR100HG	Mir-100-Let-7a-2-Mir-125b-1 Cluster Host Gene	RNA Gene		26	GC11M137506	17.9573	https://www.genecards.org/cgi-bin/carddisp.pl?gene=MIR100HG
HSPD1	Heat Shock Protein Family D (Hsp60) Member 1	Protein Coding	P10809	61	GC02M197486	17.9531	https://www.genecards.org/cgi-bin/carddisp.pl?gene=HSPD1
PCGEM1	PCGEM1 Prostate-Specific Transcript	RNA Gene		26	GC02P192749	17.9495	https://www.genecards.org/cgi-bin/carddisp.pl?gene=PCGEM1
DNTT	DNA Nucleotidylexotransferase	Protein Coding	P04053	54	GC10P096304	17.9414	https://www.genecards.org/cgi-bin/carddisp.pl?gene=DNTT
SFRP2	Secreted Frizzled Related Protein 2	Protein Coding	Q96HF1	53	GC04M153780	17.9252	https://www.genecards.org/cgi-bin/carddisp.pl?gene=SFRP2
PTPA	Protein Phosphatase 2 Phosphatase Activator	Protein Coding	Q15257	58	GC09P149801	17.9168	https://www.genecards.org/cgi-bin/carddisp.pl?gene=PTPA
NR4A1	Nuclear Receptor Subfamily 4 Group A Member 1	Protein Coding	P22736	60	GC12P052022	17.9041	https://www.genecards.org/cgi-bin/carddisp.pl?gene=NR4A1
DDX41	DEAD-Box Helicase 41	Protein Coding	Q9UJV9	56	GC05M177511	17.9024	https://www.genecards.org/cgi-bin/carddisp.pl?gene=DDX41
CCR2	C-C Motif Chemokine Receptor 2	Protein Coding	P41597	58	GC03P063058	17.8815	https://www.genecards.org/cgi-bin/carddisp.pl?gene=CCR2
GRWD1	Glutamate Rich WD Repeat Containing 1	Protein Coding	Q9BQ67	47	GC19P048445	17.8779	https://www.genecards.org/cgi-bin/carddisp.pl?gene=GRWD1
PKHD1	PKHD1 Ciliary IPT Domain Containing Fibrocystin/Polyductin	Protein Coding	P08F94	50	GC06M103646	17.8529	https://www.genecards.org/cgi-bin/carddisp.pl?gene=PKHD1
TUBA1B	Tubulin Alpha 1b	Protein Coding	P68363	57	GC12M049127	17.8439	https://www.genecards.org/cgi-bin/carddisp.pl?gene=TUBA1B
BNIP3	BCL2 Interacting Protein 3	Protein Coding	Q12983	53	GC10M131966	17.8378	https://www.genecards.org/cgi-bin/carddisp.pl?gene=BNIP3
KAT2B	Lysine Acetyltransferase 2B	Protein Coding	Q92831	61	GC03P025876	17.8316	https://www.genecards.org/cgi-bin/carddisp.pl?gene=KAT2B
EPHX1	Epoxide Hydrolase 1	Protein Coding	P07099	57	GC01P225810	17.8276	https://www.genecards.org/cgi-bin/carddisp.pl?gene=EPHX1
ALOX5	Arachidonate 5-Lipoxygenase	Protein Coding	P09917	62	GC10P045374	17.8274	https://www.genecards.org/cgi-bin/carddisp.pl?gene=ALOX5
MIR506	MicroRNA 506	RNA Gene		23	GC0XM147230	17.8269	https://www.genecards.org/cgi-bin/carddisp.pl?gene=MIR506
STC2	Stanniocalcin 2	Protein Coding	O76061	53	GC05M173314	17.8223	https://www.genecards.org/cgi-bin/carddisp.pl?gene=STC2
CTSK	Cathepsin K	Protein Coding	P43235	63	GC01M166075	17.8141	https://www.genecards.org/cgi-bin/carddisp.pl?gene=CTSK
PRKD1	Protein Kinase D1	Protein Coding	Q15139	62	GC14M029576	17.8115	https://www.genecards.org/cgi-bin/carddisp.pl?gene=PRKD1
ISG15	ISG15 Ubiquitin Like Modifier	Protein Coding	P05161	59	GC01P001001	17.8098	https://www.genecards.org/cgi-bin/carddisp.pl?gene=ISG15
BMPR2	Bone Morphogenetic Protein Receptor Type 2	Protein Coding	Q13873	64	GC02P202376	17.8086	https://www.genecards.org/cgi-bin/carddisp.pl?gene=BMPR2
USP48	Ubiquitin Specific Peptidase 48	Protein Coding	Q86UV5	52	GC01M021678	17.788	https://www.genecards.org/cgi-bin/carddisp.pl?gene=USP48
MFGE8	Milk Fat Globule EGF And Factor V/VIII Domain Containing	Protein Coding	Q08431	56	GC15M088898	17.7739	https://www.genecards.org/cgi-bin/carddisp.pl?gene=MFGE8
MMP8	Matrix Metallopeptidase 8	Protein Coding	P22894	60	GC11M137187	17.7726	https://www.genecards.org/cgi-bin/carddisp.pl?gene=MMP8
KRT17	Keratin 17	Protein Coding	Q04695	59	GC17M041619	17.7533	https://www.genecards.org/cgi-bin/carddisp.pl?gene=KRT17
SLC1A5	Solute Carrier Family 1 Member 5	Protein Coding	Q15758	57	GC19M105179	17.7335	https://www.genecards.org/cgi-bin/carddisp.pl?gene=SLC1A5
STUB1	STIP1 Homology And U-Box Containing Protein 1	Protein Coding	Q9UNE7	57	GC16P112233	17.7326	https://www.genecards.org/cgi-bin/carddisp.pl?gene=STUB1
DLL4	Delta Like Canonical Notch Ligand 4	Protein Coding	Q9NR61	60	GC15P040929	17.7292	https://www.genecards.org/cgi-bin/carddisp.pl?gene=DLL4
MIR187	MicroRNA 187	RNA Gene		26	GC18M035904	17.7277	https://www.genecards.org/cgi-bin/carddisp.pl?gene=MIR187
NAMPT	Nicotinamide Phosphoribosyltransferase	Protein Coding	P43490	60	GC07M106248	17.7248	https://www.genecards.org/cgi-bin/carddisp.pl?gene=NAMPT
RMI1	RecQ Mediated Genome Instability 1	Protein Coding	Q9H9A7	51	GC09P083980	17.6929	https://www.genecards.org/cgi-bin/carddisp.pl?gene=RMI1
NET1	Neuroepithelial Cell Transforming 1	Protein Coding	Q7Z628	53	GC10P005423	17.6888	https://www.genecards.org/cgi-bin/carddisp.pl?gene=NET1
CCN6	Cellular Communication Network Factor 6	Protein Coding	O95389	52	GC06P174010	17.6881	https://www.genecards.org/cgi-bin/carddisp.pl?gene=CCN6
AKAP1	A-Kinase Anchoring Protein 1	Protein Coding	Q92667	54	GC17P057085	17.6741	https://www.genecards.org/cgi-bin/carddisp.pl?gene=AKAP1
FOXP1	Forkhead Box P1	Protein Coding	Q9H334	57	GC03M070954	17.67	https://www.genecards.org/cgi-bin/carddisp.pl?gene=FOXP1
DPP4	Dipeptidyl Peptidase 4	Protein Coding	P27487	63	GC02M161992	17.6684	https://www.genecards.org/cgi-bin/carddisp.pl?gene=DPP4
FBLN1	Fibulin 1	Protein Coding	P23142	57	GC22P045502	17.6626	https://www.genecards.org/cgi-bin/carddisp.pl?gene=FBLN1
MIR490	MicroRNA 490	RNA Gene		26	GC07P136903	17.6596	https://www.genecards.org/cgi-bin/carddisp.pl?gene=MIR490
MIR376C	MicroRNA 376c	RNA Gene		26	GC14P120231	17.6579	https://www.genecards.org/cgi-bin/carddisp.pl?gene=MIR376C
ADRM1	ADRM1 26S Proteasome Ubiquitin Receptor	Protein Coding	Q16186	54	GC20P062302	17.6562	https://www.genecards.org/cgi-bin/carddisp.pl?gene=ADRM1
LOC130004614	ATAC-STARR-Seq Lymphoblastoid Silent Region 2764	Functional Element		8	GC10P123212	17.6527	https://www.genecards.org/cgi-bin/carddisp.pl?gene=LOC130004614
ARSH	Arylsulfatase Family Member H	Protein Coding	Q5FYA8	44	GC0XP003006	17.6433	https://www.genecards.org/cgi-bin/carddisp.pl?gene=ARSH
PFKP	Phosphofructokinase, Platelet	Protein Coding	Q01813	57	GC10P003066	17.6428	https://www.genecards.org/cgi-bin/carddisp.pl?gene=PFKP
RPS6	Ribosomal Protein S6	Protein Coding	P62753	57	GC09M019375	17.637	https://www.genecards.org/cgi-bin/carddisp.pl?gene=RPS6
MAPK12	Mitogen-Activated Protein Kinase 12	Protein Coding	P53778	60	GC22M084034	17.6361	https://www.genecards.org/cgi-bin/carddisp.pl?gene=MAPK12
CRIPTO	Cripto, EGF-CFC Family Member	Protein Coding	P13385	54	GC03P063569	17.636	https://www.genecards.org/cgi-bin/carddisp.pl?gene=CRIPTO
MIR708	MicroRNA 708	RNA Gene		28	GC11M079402	17.6215	https://www.genecards.org/cgi-bin/carddisp.pl?gene=MIR708
NUMB	NUMB Endocytic Adaptor Protein	Protein Coding	P49757	59	GC14M073275	17.6132	https://www.genecards.org/cgi-bin/carddisp.pl?gene=NUMB
TOPBP1	DNA Topoisomerase II Binding Protein 1	Protein Coding	Q92547	54	GC03M133600	17.6058	https://www.genecards.org/cgi-bin/carddisp.pl?gene=TOPBP1
MBD2	Methyl-CpG Binding Domain Protein 2	Protein Coding	Q9UBB5	53	GC18M054151	17.6022	https://www.genecards.org/cgi-bin/carddisp.pl?gene=MBD2
CAST	Calpastatin	Protein Coding	P20810	60	GC05P095975	17.6	https://www.genecards.org/cgi-bin/carddisp.pl?gene=CAST
HK1	Hexokinase 1	Protein Coding	P19367	63	GC10P069269	17.5994	https://www.genecards.org/cgi-bin/carddisp.pl?gene=HK1
PCM1	Pericentriolar Material 1	Protein Coding	Q15154	54	GC08P017922	17.5844	https://www.genecards.org/cgi-bin/carddisp.pl?gene=PCM1
TCHP	Trichoplein Keratin Filament Binding	Protein Coding	Q9BT92	47	GC12P109906	17.5786	https://www.genecards.org/cgi-bin/carddisp.pl?gene=TCHP
HPRT1	Hypoxanthine Phosphoribosyltransferase 1	Protein Coding	P00492	61	GC0XP134460	17.5767	https://www.genecards.org/cgi-bin/carddisp.pl?gene=HPRT1
CKAP5	Cytoskeleton Associated Protein 5	Protein Coding	Q14008	54	GC11M136223	17.5673	https://www.genecards.org/cgi-bin/carddisp.pl?gene=CKAP5
CCK	Cholecystokinin	Protein Coding	P06307	56	GC03M042274	17.5593	https://www.genecards.org/cgi-bin/carddisp.pl?gene=CCK
PROX1	Prospero Homeobox 1	Protein Coding	Q92786	56	GC01P213983	17.5533	https://www.genecards.org/cgi-bin/carddisp.pl?gene=PROX1
DUXAP10	Double Homeobox A Pseudogene 10	Pseudogene		18	GC14M019294	17.5519	https://www.genecards.org/cgi-bin/carddisp.pl?gene=DUXAP10
EED	Embryonic Ectoderm Development	Protein Coding	O75530	56	GC11P103974	17.5493	https://www.genecards.org/cgi-bin/carddisp.pl?gene=EED
CD70	CD70 Molecule	Protein Coding	P32970	56	GC19M104195	17.5374	https://www.genecards.org/cgi-bin/carddisp.pl?gene=CD70
HLA-DRB1	Major Histocompatibility Complex, Class II, DR Beta 1	Protein Coding	P01911	59	GC06M103386	17.5278	https://www.genecards.org/cgi-bin/carddisp.pl?gene=HLA-DRB1
DDX3X	DEAD-Box Helicase 3 X-Linked	Protein Coding	O00571	62	GC0XP041333	17.5159	https://www.genecards.org/cgi-bin/carddisp.pl?gene=DDX3X
SULT1E1	Sulfotransferase Family 1E Member 1	Protein Coding	P49888	55	GC04M069823	17.5154	https://www.genecards.org/cgi-bin/carddisp.pl?gene=SULT1E1
IL4R	Interleukin 4 Receptor	Protein Coding	P24394	60	GC16P112904	17.5046	https://www.genecards.org/cgi-bin/carddisp.pl?gene=IL4R
TRIM28	Tripartite Motif Containing 28	Protein Coding	Q13263	57	GC19P058544	17.5025	https://www.genecards.org/cgi-bin/carddisp.pl?gene=TRIM28
BCL3	BCL3 Transcription Coactivator	Protein Coding	P20749	54	GC19P044747	17.4994	https://www.genecards.org/cgi-bin/carddisp.pl?gene=BCL3
KIF16B	Kinesin Family Member 16B	Protein Coding	Q96L93	48	GC20M016272	17.4901	https://www.genecards.org/cgi-bin/carddisp.pl?gene=KIF16B
PRKCB	Protein Kinase C Beta	Protein Coding	P05771	63	GC16P112849	17.4898	https://www.genecards.org/cgi-bin/carddisp.pl?gene=PRKCB
MIR608	MicroRNA 608	RNA Gene		26	GC10P100974	17.4879	https://www.genecards.org/cgi-bin/carddisp.pl?gene=MIR608
CYP2C9	Cytochrome P450 Family 2 Subfamily C Member 9	Protein Coding	P11712	59	GC10P094938	17.4877	https://www.genecards.org/cgi-bin/carddisp.pl?gene=CYP2C9
CHGB	Chromogranin B	Protein Coding	P05060	54	GC20P005911	17.485	https://www.genecards.org/cgi-bin/carddisp.pl?gene=CHGB
CACNA1S	Calcium Voltage-Gated Channel Subunit Alpha1 S	Protein Coding	Q13698	62	GC01M201008	17.4814	https://www.genecards.org/cgi-bin/carddisp.pl?gene=CACNA1S
FBXO31	F-Box Protein 31	Protein Coding	Q5XUX0	49	GC16M087326	17.4794	https://www.genecards.org/cgi-bin/carddisp.pl?gene=FBXO31
MAPK7	Mitogen-Activated Protein Kinase 7	Protein Coding	Q13164	61	GC17P143737	17.4761	https://www.genecards.org/cgi-bin/carddisp.pl?gene=MAPK7
CXCR1	C-X-C Motif Chemokine Receptor 1	Protein Coding	P25024	57	GC02M218162	17.4699	https://www.genecards.org/cgi-bin/carddisp.pl?gene=CXCR1
PON1	Paraoxonase 1	Protein Coding	P27169	60	GC07M095297	17.4682	https://www.genecards.org/cgi-bin/carddisp.pl?gene=PON1
HDAC5	Histone Deacetylase 5	Protein Coding	Q9UQL6	60	GC17M044076	17.4632	https://www.genecards.org/cgi-bin/carddisp.pl?gene=HDAC5
GAB1	GRB2 Associated Binding Protein 1	Protein Coding	Q13480	58	GC04P143336	17.4589	https://www.genecards.org/cgi-bin/carddisp.pl?gene=GAB1
RPS27A	Ribosomal Protein S27a	Protein Coding	P62979	56	GC02P055231	17.4577	https://www.genecards.org/cgi-bin/carddisp.pl?gene=RPS27A
CT83	Cancer/Testis Antigen 83	Protein Coding	Q5H943	39	GC0XM116461	17.4521	https://www.genecards.org/cgi-bin/carddisp.pl?gene=CT83
SLC3A2	Solute Carrier Family 3 Member 2	Protein Coding	P08195	56	GC11P062856	17.4065	https://www.genecards.org/cgi-bin/carddisp.pl?gene=SLC3A2
NCOA4	Nuclear Receptor Coactivator 4	Protein Coding	Q13772	51	GC10M046005	17.4039	https://www.genecards.org/cgi-bin/carddisp.pl?gene=NCOA4
EIF3H	Eukaryotic Translation Initiation Factor 3 Subunit H	Protein Coding	O15372	52	GC08M116642	17.4035	https://www.genecards.org/cgi-bin/carddisp.pl?gene=EIF3H
THBS3	Thrombospondin 3	Protein Coding	P49746	52	GC01M155195	17.3979	https://www.genecards.org/cgi-bin/carddisp.pl?gene=THBS3
TFF2	Trefoil Factor 2	Protein Coding	Q03403	53	GC21M042346	17.3912	https://www.genecards.org/cgi-bin/carddisp.pl?gene=TFF2
GLI3	GLI Family Zinc Finger 3	Protein Coding	P10071	63	GC07M041960	17.3846	https://www.genecards.org/cgi-bin/carddisp.pl?gene=GLI3
FZD7	Frizzled Class Receptor 7	Protein Coding	O75084	56	GC02P204538	17.3817	https://www.genecards.org/cgi-bin/carddisp.pl?gene=FZD7
BACE1-AS	BACE1 Antisense RNA	RNA Gene		22	GC11P117520	17.3704	https://www.genecards.org/cgi-bin/carddisp.pl?gene=BACE1-AS
ADAM15	ADAM Metallopeptidase Domain 15	Protein Coding	Q13444	56	GC01P155050	17.3674	https://www.genecards.org/cgi-bin/carddisp.pl?gene=ADAM15
MIR103A2	MicroRNA 103a-2	RNA Gene		27	GC20P003917	17.3408	https://www.genecards.org/cgi-bin/carddisp.pl?gene=MIR103A2
CDH17	Cadherin 17	Protein Coding	Q12864	56	GC08M094127	17.3386	https://www.genecards.org/cgi-bin/carddisp.pl?gene=CDH17
F5	Coagulation Factor V	Protein Coding	P12259	60	GC01M169511	17.338	https://www.genecards.org/cgi-bin/carddisp.pl?gene=F5
CHAC1	ChaC Glutathione Specific Gamma-Glutamylcyclotransferase 1	Protein Coding	Q9BUX1	49	GC15P040952	17.3272	https://www.genecards.org/cgi-bin/carddisp.pl?gene=CHAC1
TXNIP	Thioredoxin Interacting Protein	Protein Coding	Q9H3M7	53	GC01M145992	17.3202	https://www.genecards.org/cgi-bin/carddisp.pl?gene=TXNIP
NEK9	NIMA Related Kinase 9	Protein Coding	Q8TD19	58	GC14M075079	17.3131	https://www.genecards.org/cgi-bin/carddisp.pl?gene=NEK9
EDN1	Endothelin 1	Protein Coding	P05305	61	GC06P012696	17.3032	https://www.genecards.org/cgi-bin/carddisp.pl?gene=EDN1
ATF4	Activating Transcription Factor 4	Protein Coding	P18848	60	GC22P039519	17.2995	https://www.genecards.org/cgi-bin/carddisp.pl?gene=ATF4
RUNX1T1	RUNX1 Partner Transcriptional Co-Repressor 1	Protein Coding	Q06455	53	GC08M091954	17.2947	https://www.genecards.org/cgi-bin/carddisp.pl?gene=RUNX1T1
MIR365A	MicroRNA 365a	RNA Gene		26	GC16P014309	17.2914	https://www.genecards.org/cgi-bin/carddisp.pl?gene=MIR365A
MELK	Maternal Embryonic Leucine Zipper Kinase	Protein Coding	Q14680	59	GC09P036572	17.2898	https://www.genecards.org/cgi-bin/carddisp.pl?gene=MELK
THBS2	Thrombospondin 2	Protein Coding	P35442	59	GC06M169215	17.2861	https://www.genecards.org/cgi-bin/carddisp.pl?gene=THBS2
H1-3	H1.3 Linker Histone, Cluster Member	Protein Coding	P16402	50	GC06M104457	17.2819	https://www.genecards.org/cgi-bin/carddisp.pl?gene=H1-3
MMP10	Matrix Metallopeptidase 10	Protein Coding	P09238	56	GC11M102770	17.2808	https://www.genecards.org/cgi-bin/carddisp.pl?gene=MMP10
S100A7	S100 Calcium Binding Protein A7	Protein Coding	P31151	52	GC01M153457	17.2796	https://www.genecards.org/cgi-bin/carddisp.pl?gene=S100A7
KLK15	Kallikrein Related Peptidase 15	Protein Coding	Q9H2R5	53	GC19M050825	17.2601	https://www.genecards.org/cgi-bin/carddisp.pl?gene=KLK15
ST18	ST18 C2H2C-Type Zinc Finger Transcription Factor	Protein Coding	O60284	47	GC08M052110	17.2433	https://www.genecards.org/cgi-bin/carddisp.pl?gene=ST18
SATB1	SATB Homeobox 1	Protein Coding	Q01826	56	GC03M028165	17.2409	https://www.genecards.org/cgi-bin/carddisp.pl?gene=SATB1
USP16	Ubiquitin Specific Peptidase 16	Protein Coding	Q9Y5T5	52	GC21P029024	17.2139	https://www.genecards.org/cgi-bin/carddisp.pl?gene=USP16
IFNA2	Interferon Alpha 2	Protein Coding	P01563	56	GC09M021384	17.2131	https://www.genecards.org/cgi-bin/carddisp.pl?gene=IFNA2
LOC126862483	BRD4-Independent Group 4 Enhancer GRCh37_chr17:7589699-7590898	Functional Element		8	GC17P146600	17.2126	https://www.genecards.org/cgi-bin/carddisp.pl?gene=LOC126862483
BEX2	Brain Expressed X-Linked 2	Protein Coding	Q9BXY8	40	GC0XM103309	17.2064	https://www.genecards.org/cgi-bin/carddisp.pl?gene=BEX2
RBBP4	RB Binding Protein 4, Chromatin Remodeling Factor	Protein Coding	Q09028	56	GC01P032651	17.1938	https://www.genecards.org/cgi-bin/carddisp.pl?gene=RBBP4
SLC7A11	Solute Carrier Family 7 Member 11	Protein Coding	Q9UPY5	57	GC04M138164	17.1933	https://www.genecards.org/cgi-bin/carddisp.pl?gene=SLC7A11
RPS6KB2	Ribosomal Protein S6 Kinase B2	Protein Coding	Q9UBS0	58	GC11P067428	17.1636	https://www.genecards.org/cgi-bin/carddisp.pl?gene=RPS6KB2
HSD17B2	Hydroxysteroid 17-Beta Dehydrogenase 2	Protein Coding	P37059	54	GC16P114496	17.1629	https://www.genecards.org/cgi-bin/carddisp.pl?gene=HSD17B2
MIR628	MicroRNA 628	RNA Gene		25	GC15M055372	17.149	https://www.genecards.org/cgi-bin/carddisp.pl?gene=MIR628
SNHG17	Small Nucleolar RNA Host Gene 17	RNA Gene		25	GC20M038967	17.1422	https://www.genecards.org/cgi-bin/carddisp.pl?gene=SNHG17
USP7	Ubiquitin Specific Peptidase 7	Protein Coding	Q93009	62	GC16M008892	17.1407	https://www.genecards.org/cgi-bin/carddisp.pl?gene=USP7
TXNRD1	Thioredoxin Reductase 1	Protein Coding	Q16881	57	GC12P104215	17.132	https://www.genecards.org/cgi-bin/carddisp.pl?gene=TXNRD1
SF3B3	Splicing Factor 3b Subunit 3	Protein Coding	Q15393	53	GC16P070523	17.1318	https://www.genecards.org/cgi-bin/carddisp.pl?gene=SF3B3
CD163	CD163 Molecule	Protein Coding	Q86VB7	58	GC12M034465	17.1252	https://www.genecards.org/cgi-bin/carddisp.pl?gene=CD163
YWHAE	Tyrosine 3-Monooxygenase/Tryptophan 5-Monooxygenase Activation Protein Epsilon	Protein Coding	P62258	62	GC17M092123	17.1209	https://www.genecards.org/cgi-bin/carddisp.pl?gene=YWHAE
SRGAP1	SLIT-ROBO Rho GTPase Activating Protein 1	Protein Coding	Q7Z6B7	55	GC12P070103	17.0956	https://www.genecards.org/cgi-bin/carddisp.pl?gene=SRGAP1
ADRB2	Adrenoceptor Beta 2	Protein Coding	P07550	62	GC05P157205	17.0841	https://www.genecards.org/cgi-bin/carddisp.pl?gene=ADRB2
ADAM9	ADAM Metallopeptidase Domain 9	Protein Coding	Q13443	60	GC08P038996	17.0657	https://www.genecards.org/cgi-bin/carddisp.pl?gene=ADAM9
SCGB2A1	Secretoglobin Family 2A Member 1	Protein Coding	O75556	47	GC11P103064	17.054	https://www.genecards.org/cgi-bin/carddisp.pl?gene=SCGB2A1
ARG1	Arginase 1	Protein Coding	P05089	63	GC06P174283	17.0389	https://www.genecards.org/cgi-bin/carddisp.pl?gene=ARG1
PTPRG	Protein Tyrosine Phosphatase Receptor Type G	Protein Coding	P23470	56	GC03P061561	17.0346	https://www.genecards.org/cgi-bin/carddisp.pl?gene=PTPRG
BTC	Betacellulin	Protein Coding	P35070	56	GC04M074744	17.0346	https://www.genecards.org/cgi-bin/carddisp.pl?gene=BTC
FYN	FYN Proto-Oncogene, Src Family Tyrosine Kinase	Protein Coding	P06241	60	GC06M111660	17.0267	https://www.genecards.org/cgi-bin/carddisp.pl?gene=FYN
CBLC	Cbl Proto-Oncogene C	Protein Coding	Q9ULV8	50	GC19P044777	17.0071	https://www.genecards.org/cgi-bin/carddisp.pl?gene=CBLC
LYVE1	Lymphatic Vessel Endothelial Hyaluronan Receptor 1	Protein Coding	Q9Y5Y7	54	GC11M014342	16.999	https://www.genecards.org/cgi-bin/carddisp.pl?gene=LYVE1
HAGLROS	HAGLR Opposite Strand LncRNA	RNA Gene		21	GC02P176432	16.9942	https://www.genecards.org/cgi-bin/carddisp.pl?gene=HAGLROS
TRAF2	TNF Receptor Associated Factor 2	Protein Coding	Q12933	59	GC09P136881	16.9897	https://www.genecards.org/cgi-bin/carddisp.pl?gene=TRAF2
FPR1	Formyl Peptide Receptor 1	Protein Coding	P21462	59	GC19M051745	16.9832	https://www.genecards.org/cgi-bin/carddisp.pl?gene=FPR1
SPINT1	Serine Peptidase Inhibitor, Kunitz Type 1	Protein Coding	O43278	53	GC15P040844	16.9832	https://www.genecards.org/cgi-bin/carddisp.pl?gene=SPINT1
CSNK1D	Casein Kinase 1 Delta	Protein Coding	P48730	62	GC17M082239	16.9813	https://www.genecards.org/cgi-bin/carddisp.pl?gene=CSNK1D
ACP1	Acid Phosphatase 1	Protein Coding	P24666	56	GC02P001141	16.9804	https://www.genecards.org/cgi-bin/carddisp.pl?gene=ACP1
ELANE	Elastase, Neutrophil Expressed	Protein Coding	P08246	64	GC19P141796	16.9747	https://www.genecards.org/cgi-bin/carddisp.pl?gene=ELANE
RALA	RAS Like Proto-Oncogene A	Protein Coding	P11233	60	GC07P039622	16.9654	https://www.genecards.org/cgi-bin/carddisp.pl?gene=RALA
LOC126807437	MED14-Independent Group 3 Enhancer GRCh37_chr5:79968379-79969578	Functional Element		6	GC05P080672	16.9579	https://www.genecards.org/cgi-bin/carddisp.pl?gene=LOC126807437
BGLAP	Bone Gamma-Carboxyglutamate Protein	Protein Coding	P02818	53	GC01P156242	16.9391	https://www.genecards.org/cgi-bin/carddisp.pl?gene=BGLAP
GAS6	Growth Arrest Specific 6	Protein Coding	Q14393	56	GC13M113820	16.9259	https://www.genecards.org/cgi-bin/carddisp.pl?gene=GAS6
VCL	Vinculin	Protein Coding	P18206	60	GC10P073995	16.9211	https://www.genecards.org/cgi-bin/carddisp.pl?gene=VCL
MIR622	MicroRNA 622	RNA Gene		20	GC13P090231	16.9108	https://www.genecards.org/cgi-bin/carddisp.pl?gene=MIR622
ECM1	Extracellular Matrix Protein 1	Protein Coding	Q16610	57	GC01P150508	16.9077	https://www.genecards.org/cgi-bin/carddisp.pl?gene=ECM1
CENPF	Centromere Protein F	Protein Coding	P49454	55	GC01P214603	16.9033	https://www.genecards.org/cgi-bin/carddisp.pl?gene=CENPF
ARHGEF2	Rho/Rac Guanine Nucleotide Exchange Factor 2	Protein Coding	Q92974	60	GC01M155946	16.8973	https://www.genecards.org/cgi-bin/carddisp.pl?gene=ARHGEF2
AKR1C2	Aldo-Keto Reductase Family 1 Member C2	Protein Coding	P52895	58	GC10M004987	16.8907	https://www.genecards.org/cgi-bin/carddisp.pl?gene=AKR1C2
SBNO1	Strawberry Notch Homolog 1	Protein Coding	A3KN83	48	GC12M123289	16.8781	https://www.genecards.org/cgi-bin/carddisp.pl?gene=SBNO1
AKAP13	A-Kinase Anchoring Protein 13	Protein Coding	Q12802	56	GC15P185088	16.8759	https://www.genecards.org/cgi-bin/carddisp.pl?gene=AKAP13
LOXL2	Lysyl Oxidase Like 2	Protein Coding	Q9Y4K0	59	GC08M023296	16.8734	https://www.genecards.org/cgi-bin/carddisp.pl?gene=LOXL2
MIR92B	MicroRNA 92b	RNA Gene		28	GC01P155195	16.8642	https://www.genecards.org/cgi-bin/carddisp.pl?gene=MIR92B
KIR3DL1	Killer Cell Immunoglobulin Like Receptor, Three Ig Domains And Long Cytoplasmic Tail 1	Protein Coding	P43629	51	GC19P143552	16.8596	https://www.genecards.org/cgi-bin/carddisp.pl?gene=KIR3DL1
HIP1	Huntingtin Interacting Protein 1	Protein Coding	O00291	56	GC07M075533	16.8583	https://www.genecards.org/cgi-bin/carddisp.pl?gene=HIP1
RARG	Retinoic Acid Receptor Gamma	Protein Coding	P13631	59	GC12M053210	16.8501	https://www.genecards.org/cgi-bin/carddisp.pl?gene=RARG
EIF2S1	Eukaryotic Translation Initiation Factor 2 Subunit Alpha	Protein Coding	P05198	57	GC14P067359	16.8479	https://www.genecards.org/cgi-bin/carddisp.pl?gene=EIF2S1
MYBL2	MYB Proto-Oncogene Like 2	Protein Coding	P10244	54	GC20P043667	16.8393	https://www.genecards.org/cgi-bin/carddisp.pl?gene=MYBL2
MIR637	MicroRNA 637	RNA Gene		22	GC19M003961	16.8316	https://www.genecards.org/cgi-bin/carddisp.pl?gene=MIR637
PIAS1	Protein Inhibitor Of Activated STAT 1	Protein Coding	O75925	58	GC15P068054	16.8307	https://www.genecards.org/cgi-bin/carddisp.pl?gene=PIAS1
GPR161	G Protein-Coupled Receptor 161	Protein Coding	Q8N6U8	50	GC01M168080	16.8296	https://www.genecards.org/cgi-bin/carddisp.pl?gene=GPR161
ESRRB	Estrogen Related Receptor Beta	Protein Coding	O95718	61	GC14P076310	16.827	https://www.genecards.org/cgi-bin/carddisp.pl?gene=ESRRB
SREBF1	Sterol Regulatory Element Binding Transcription Factor 1	Protein Coding	P36956	61	GC17M017810	16.8227	https://www.genecards.org/cgi-bin/carddisp.pl?gene=SREBF1
GPX3	Glutathione Peroxidase 3	Protein Coding	P22352	54	GC05P157310	16.8217	https://www.genecards.org/cgi-bin/carddisp.pl?gene=GPX3
VCP	Valosin Containing Protein	Protein Coding	P55072	62	GC09M035572	16.82	https://www.genecards.org/cgi-bin/carddisp.pl?gene=VCP
ABCE1	ATP Binding Cassette Subfamily E Member 1	Protein Coding	P61221	52	GC04P145097	16.8165	https://www.genecards.org/cgi-bin/carddisp.pl?gene=ABCE1
ALDOA	Aldolase, Fructose-Bisphosphate A	Protein Coding	P04075	62	GC16P030064	16.8142	https://www.genecards.org/cgi-bin/carddisp.pl?gene=ALDOA
FOSL2	FOS Like 2, AP-1 Transcription Factor Subunit	Protein Coding	P15408	55	GC02P028392	16.7947	https://www.genecards.org/cgi-bin/carddisp.pl?gene=FOSL2
LTF	Lactotransferrin	Protein Coding	P02788	58	GC03M046435	16.7789	https://www.genecards.org/cgi-bin/carddisp.pl?gene=LTF
ZNF304	Zinc Finger Protein 304	Protein Coding	Q9HCX3	43	GC19P057351	16.778	https://www.genecards.org/cgi-bin/carddisp.pl?gene=ZNF304
DIRAS3	DIRAS Family GTPase 3	Protein Coding	O95661	42	GC01M068045	16.7772	https://www.genecards.org/cgi-bin/carddisp.pl?gene=DIRAS3
AKR1C1	Aldo-Keto Reductase Family 1 Member C1	Protein Coding	Q04828	56	GC10P004963	16.7746	https://www.genecards.org/cgi-bin/carddisp.pl?gene=AKR1C1
FCGR3A	Fc Gamma Receptor IIIa	Protein Coding	P08637	60	GC01M161541	16.7727	https://www.genecards.org/cgi-bin/carddisp.pl?gene=FCGR3A
KLK5	Kallikrein Related Peptidase 5	Protein Coding	Q9Y337	53	GC19M050943	16.7614	https://www.genecards.org/cgi-bin/carddisp.pl?gene=KLK5
MIR625	MicroRNA 625	RNA Gene		23	GC14P065471	16.7556	https://www.genecards.org/cgi-bin/carddisp.pl?gene=MIR625
MMP12	Matrix Metallopeptidase 12	Protein Coding	P39900	59	GC11M102862	16.7528	https://www.genecards.org/cgi-bin/carddisp.pl?gene=MMP12
ZNF350	Zinc Finger Protein 350	Protein Coding	Q9GZX5	44	GC19M105412	16.7454	https://www.genecards.org/cgi-bin/carddisp.pl?gene=ZNF350
RICTOR	RPTOR Independent Companion Of MTOR Complex 2	Protein Coding	Q6R327	56	GC05M038937	16.7254	https://www.genecards.org/cgi-bin/carddisp.pl?gene=RICTOR
BPIFA4P	BPI Fold Containing Family A Member 4, Pseudogene	Pseudogene	Q86YQ2	23	GC20P033193	16.7246	https://www.genecards.org/cgi-bin/carddisp.pl?gene=BPIFA4P
ERGIC3	ERGIC And Golgi 3	Protein Coding	Q9Y282	48	GC20P035542	16.716	https://www.genecards.org/cgi-bin/carddisp.pl?gene=ERGIC3
PIK3R3	Phosphoinositide-3-Kinase Regulatory Subunit 3	Protein Coding	Q92569	56	GC01M046041	16.6997	https://www.genecards.org/cgi-bin/carddisp.pl?gene=PIK3R3
DMTF1	Cyclin D Binding Myb Like Transcription Factor 1	Protein Coding	Q9Y222	45	GC07P093214	16.6976	https://www.genecards.org/cgi-bin/carddisp.pl?gene=DMTF1
HPGD	15-Hydroxyprostaglandin Dehydrogenase	Protein Coding	P15428	59	GC04M174490	16.6933	https://www.genecards.org/cgi-bin/carddisp.pl?gene=HPGD
LPAR1	Lysophosphatidic Acid Receptor 1	Protein Coding	Q92633	60	GC09M110873	16.688	https://www.genecards.org/cgi-bin/carddisp.pl?gene=LPAR1
PRDX2	Peroxiredoxin 2	Protein Coding	P32119	59	GC19M012796	16.6878	https://www.genecards.org/cgi-bin/carddisp.pl?gene=PRDX2
BACH1	BTB Domain And CNC Homolog 1	Protein Coding	O14867	54	GC21P029194	16.6736	https://www.genecards.org/cgi-bin/carddisp.pl?gene=BACH1
PALM2AKAP2	PALM2 And AKAP2 Fusion	Protein Coding	Q9Y2D5	42	GC09P109499	16.6694	https://www.genecards.org/cgi-bin/carddisp.pl?gene=PALM2AKAP2
TOP2B	DNA Topoisomerase II Beta	Protein Coding	Q02880	58	GC03M028261	16.6596	https://www.genecards.org/cgi-bin/carddisp.pl?gene=TOP2B
NR3C2	Nuclear Receptor Subfamily 3 Group C Member 2	Protein Coding	P08235	59	GC04M148078	16.6538	https://www.genecards.org/cgi-bin/carddisp.pl?gene=NR3C2
CAND1	Cullin Associated And Neddylation Dissociated 1	Protein Coding	Q86VP6	51	GC12P070581	16.6535	https://www.genecards.org/cgi-bin/carddisp.pl?gene=CAND1
SLC9A1	Solute Carrier Family 9 Member A1	Protein Coding	P19634	63	GC01M034197	16.6505	https://www.genecards.org/cgi-bin/carddisp.pl?gene=SLC9A1
PTPRK	Protein Tyrosine Phosphatase Receptor Type K	Protein Coding	Q15262	56	GC06M127949	16.6497	https://www.genecards.org/cgi-bin/carddisp.pl?gene=PTPRK
PEBP1	Phosphatidylethanolamine Binding Protein 1	Protein Coding	P30086	59	GC12P118163	16.6433	https://www.genecards.org/cgi-bin/carddisp.pl?gene=PEBP1
EFNA1	Ephrin A1	Protein Coding	P20827	56	GC01P155127	16.6171	https://www.genecards.org/cgi-bin/carddisp.pl?gene=EFNA1
HSD3B1	Hydroxy-Delta-5-Steroid Dehydrogenase, 3 Beta- And Steroid Delta-Isomerase 1	Protein Coding	P14060	56	GC01P119507	16.6104	https://www.genecards.org/cgi-bin/carddisp.pl?gene=HSD3B1
PSIP1	PC4 And SRSF1 Interacting Protein 1	Protein Coding	O75475	52	GC09M015464	16.61	https://www.genecards.org/cgi-bin/carddisp.pl?gene=PSIP1
S100A9	S100 Calcium Binding Protein A9	Protein Coding	P06702	56	GC01P153357	16.605	https://www.genecards.org/cgi-bin/carddisp.pl?gene=S100A9
COPS6	COP9 Signalosome Subunit 6	Protein Coding	Q7L5N1	49	GC07P100088	16.6005	https://www.genecards.org/cgi-bin/carddisp.pl?gene=COPS6
GSR	Glutathione-Disulfide Reductase	Protein Coding	P00390	63	GC08M030678	16.5743	https://www.genecards.org/cgi-bin/carddisp.pl?gene=GSR
LSM1	LSM1 Homolog, MRNA Degradation Associated	Protein Coding	O15116	50	GC08M038163	16.5705	https://www.genecards.org/cgi-bin/carddisp.pl?gene=LSM1
TRAF4	TNF Receptor Associated Factor 4	Protein Coding	Q9BUZ4	54	GC17P143919	16.5678	https://www.genecards.org/cgi-bin/carddisp.pl?gene=TRAF4
CYP11A1	Cytochrome P450 Family 11 Subfamily A Member 1	Protein Coding	P05108	61	GC15M074337	16.5628	https://www.genecards.org/cgi-bin/carddisp.pl?gene=CYP11A1
THY1	Thy-1 Cell Surface Antigen	Protein Coding	P04216	56	GC11M137472	16.5596	https://www.genecards.org/cgi-bin/carddisp.pl?gene=THY1
MIR513A1	MicroRNA 513a-1	RNA Gene		24	GC0XM147213	16.5592	https://www.genecards.org/cgi-bin/carddisp.pl?gene=MIR513A1
TRIP12	Thyroid Hormone Receptor Interactor 12	Protein Coding	Q14669	54	GC02M229763	16.5523	https://www.genecards.org/cgi-bin/carddisp.pl?gene=TRIP12
ATG13	Autophagy Related 13	Protein Coding	O75143	53	GC11P048664	16.5508	https://www.genecards.org/cgi-bin/carddisp.pl?gene=ATG13
GDF10	Growth Differentiation Factor 10	Protein Coding	P55107	52	GC10P047300	16.5471	https://www.genecards.org/cgi-bin/carddisp.pl?gene=GDF10
BIN1	Bridging Integrator 1	Protein Coding	O00499	60	GC02M127048	16.5425	https://www.genecards.org/cgi-bin/carddisp.pl?gene=BIN1
TMEM238L	Transmembrane Protein 238 Like	Protein Coding	A6NJY4	25	GC17M092527	16.5332	https://www.genecards.org/cgi-bin/carddisp.pl?gene=TMEM238L
CCEPR	Cervical Carcinoma Expressed PCNA Regulatory LncRNA	RNA Gene		18	GC10M059174	16.525	https://www.genecards.org/cgi-bin/carddisp.pl?gene=CCEPR
ATP2B4	ATPase Plasma Membrane Ca2+ Transporting 4	Protein Coding	P23634	58	GC01P203626	16.5183	https://www.genecards.org/cgi-bin/carddisp.pl?gene=ATP2B4
SELE	Selectin E	Protein Coding	P16581	57	GC01M169722	16.5176	https://www.genecards.org/cgi-bin/carddisp.pl?gene=SELE
CDC6	Cell Division Cycle 6	Protein Coding	Q99741	59	GC17P040287	16.517	https://www.genecards.org/cgi-bin/carddisp.pl?gene=CDC6
SIX1	SIX Homeobox 1	Protein Coding	Q15475	55	GC14M060643	16.5132	https://www.genecards.org/cgi-bin/carddisp.pl?gene=SIX1
PA2G4	Proliferation-Associated 2G4	Protein Coding	Q9UQ80	53	GC12P069875	16.5117	https://www.genecards.org/cgi-bin/carddisp.pl?gene=PA2G4
TNFRSF19	TNF Receptor Superfamily Member 19	Protein Coding	Q9NS68	52	GC13P023570	16.5101	https://www.genecards.org/cgi-bin/carddisp.pl?gene=TNFRSF19
TACC2	Transforming Acidic Coiled-Coil Containing Protein 2	Protein Coding	O95359	46	GC10P121989	16.5098	https://www.genecards.org/cgi-bin/carddisp.pl?gene=TACC2
IRF4	Interferon Regulatory Factor 4	Protein Coding	Q15306	57	GC06P000391	16.5079	https://www.genecards.org/cgi-bin/carddisp.pl?gene=IRF4
ACVR1	Activin A Receptor Type 1	Protein Coding	Q04771	64	GC02M157736	16.5052	https://www.genecards.org/cgi-bin/carddisp.pl?gene=ACVR1
OXA1L	OXA1L Mitochondrial Inner Membrane Protein	Protein Coding	Q15070	51	GC14P022766	16.4772	https://www.genecards.org/cgi-bin/carddisp.pl?gene=OXA1L
MIR652	MicroRNA 652	RNA Gene		25	GC0XP110055	16.4716	https://www.genecards.org/cgi-bin/carddisp.pl?gene=MIR652
CYP2B6	Cytochrome P450 Family 2 Subfamily B Member 6	Protein Coding	P20813	59	GC19P040991	16.4716	https://www.genecards.org/cgi-bin/carddisp.pl?gene=CYP2B6
BIK	BCL2 Interacting Killer	Protein Coding	Q13323	53	GC22P043110	16.4664	https://www.genecards.org/cgi-bin/carddisp.pl?gene=BIK
LIMK1	LIM Domain Kinase 1	Protein Coding	P53667	62	GC07P074082	16.4583	https://www.genecards.org/cgi-bin/carddisp.pl?gene=LIMK1
ZMYND8	Zinc Finger MYND-Type Containing 8	Protein Coding	Q9ULU4	52	GC20M047209	16.4547	https://www.genecards.org/cgi-bin/carddisp.pl?gene=ZMYND8
PTH1R	Parathyroid Hormone 1 Receptor	Protein Coding	Q03431	62	GC03P046877	16.4415	https://www.genecards.org/cgi-bin/carddisp.pl?gene=PTH1R
ADIPOR1	Adiponectin Receptor 1	Protein Coding	Q96A54	56	GC01M202940	16.4357	https://www.genecards.org/cgi-bin/carddisp.pl?gene=ADIPOR1
LOHAN2	LncRNA Oncogene In Head And Neck Cancer 2	RNA Gene		18	GC16P073386	16.4333	https://www.genecards.org/cgi-bin/carddisp.pl?gene=LOHAN2
ARID1B	AT-Rich Interaction Domain 1B	Protein Coding	Q8NFD5	56	GC06P174955	16.4272	https://www.genecards.org/cgi-bin/carddisp.pl?gene=ARID1B
POLH	DNA Polymerase Eta	Protein Coding	Q9Y253	59	GC06P043576	16.4177	https://www.genecards.org/cgi-bin/carddisp.pl?gene=POLH
PES1	Pescadillo Ribosomal Biogenesis Factor 1	Protein Coding	O00541	50	GC22M030576	16.4163	https://www.genecards.org/cgi-bin/carddisp.pl?gene=PES1
BCL2L12	BCL2 Like 12	Protein Coding	Q9HB09	49	GC19P049665	16.4109	https://www.genecards.org/cgi-bin/carddisp.pl?gene=BCL2L12
TCF4	Transcription Factor 4	Protein Coding	P15884	60	GC18M055222	16.4034	https://www.genecards.org/cgi-bin/carddisp.pl?gene=TCF4
MIR346	MicroRNA 346	RNA Gene		28	GC10M086264	16.3883	https://www.genecards.org/cgi-bin/carddisp.pl?gene=MIR346
CASP6	Caspase 6	Protein Coding	P55212	61	GC04M109688	16.3746	https://www.genecards.org/cgi-bin/carddisp.pl?gene=CASP6
RAP1A	RAP1A, Member Of RAS Oncogene Family	Protein Coding	P62834	57	GC01P111542	16.37	https://www.genecards.org/cgi-bin/carddisp.pl?gene=RAP1A
IQANK1	IQ Motif And Ankyrin Repeat Containing 1	Protein Coding	A8MXQ7	28	GC08P148262	16.3603	https://www.genecards.org/cgi-bin/carddisp.pl?gene=IQANK1
SPHK2	Sphingosine Kinase 2	Protein Coding	Q9NRA0	57	GC19P048619	16.3541	https://www.genecards.org/cgi-bin/carddisp.pl?gene=SPHK2
EIF4G1	Eukaryotic Translation Initiation Factor 4 Gamma 1	Protein Coding	Q04637	60	GC03P184314	16.3538	https://www.genecards.org/cgi-bin/carddisp.pl?gene=EIF4G1
CCL21	C-C Motif Chemokine Ligand 21	Protein Coding	O00585	54	GC09M034709	16.3438	https://www.genecards.org/cgi-bin/carddisp.pl?gene=CCL21
DOT1L	DOT1 Like Histone Lysine Methyltransferase	Protein Coding	Q8TEK3	57	GC19P141872	16.3391	https://www.genecards.org/cgi-bin/carddisp.pl?gene=DOT1L
NFATC2	Nuclear Factor Of Activated T Cells 2	Protein Coding	Q13469	60	GC20M051386	16.3357	https://www.genecards.org/cgi-bin/carddisp.pl?gene=NFATC2
SP3	Sp3 Transcription Factor	Protein Coding	Q02447	55	GC02M173882	16.3349	https://www.genecards.org/cgi-bin/carddisp.pl?gene=SP3
CP	Ceruloplasmin	Protein Coding	P00450	62	GC03M149162	16.3221	https://www.genecards.org/cgi-bin/carddisp.pl?gene=CP
NRIP1	Nuclear Receptor Interacting Protein 1	Protein Coding	P48552	57	GC21M014961	16.3217	https://www.genecards.org/cgi-bin/carddisp.pl?gene=NRIP1
PRDM14	PR/SET Domain 14	Protein Coding	Q9GZV8	52	GC08M070051	16.3211	https://www.genecards.org/cgi-bin/carddisp.pl?gene=PRDM14
MPL	MPL Proto-Oncogene, Thrombopoietin Receptor	Protein Coding	P40238	60	GC01P043337	16.3187	https://www.genecards.org/cgi-bin/carddisp.pl?gene=MPL
AKIP1	A-Kinase Interacting Protein 1	Protein Coding	Q9NQ31	44	GC11P008911	16.3152	https://www.genecards.org/cgi-bin/carddisp.pl?gene=AKIP1
MAGEA4	MAGE Family Member A4	Protein Coding	P43358	51	GC0XP151912	16.2982	https://www.genecards.org/cgi-bin/carddisp.pl?gene=MAGEA4
ETV7	ETS Variant Transcription Factor 7	Protein Coding	Q9Y603	45	GC06M103474	16.2815	https://www.genecards.org/cgi-bin/carddisp.pl?gene=ETV7
KLF10	KLF Transcription Factor 10	Protein Coding	Q13118	54	GC08M102648	16.273	https://www.genecards.org/cgi-bin/carddisp.pl?gene=KLF10
POMC	Proopiomelanocortin	Protein Coding	P01189	61	GC02M025160	16.2697	https://www.genecards.org/cgi-bin/carddisp.pl?gene=POMC
RASA2	RAS P21 Protein Activator 2	Protein Coding	Q15283	52	GC03P141487	16.2661	https://www.genecards.org/cgi-bin/carddisp.pl?gene=RASA2
SMAD1	SMAD Family Member 1	Protein Coding	Q15797	57	GC04P145481	16.2644	https://www.genecards.org/cgi-bin/carddisp.pl?gene=SMAD1
WNT7B	Wnt Family Member 7B	Protein Coding	P56706	56	GC22M045920	16.2615	https://www.genecards.org/cgi-bin/carddisp.pl?gene=WNT7B
HSPG2	Heparan Sulfate Proteoglycan 2	Protein Coding	P98160	61	GC01M021822	16.2477	https://www.genecards.org/cgi-bin/carddisp.pl?gene=HSPG2
INPP4B	Inositol Polyphosphate-4-Phosphatase Type II B	Protein Coding	O15327	52	GC04M142023	16.2441	https://www.genecards.org/cgi-bin/carddisp.pl?gene=INPP4B
MCM7	Minichromosome Maintenance Complex Component 7	Protein Coding	P33993	59	GC07M100092	16.2435	https://www.genecards.org/cgi-bin/carddisp.pl?gene=MCM7
LINC02620	Long Intergenic Non-Protein Coding RNA 2620	RNA Gene		16	GC10M104475	16.2424	https://www.genecards.org/cgi-bin/carddisp.pl?gene=LINC02620
CST6	Cystatin E/M	Protein Coding	Q15828	53	GC11P103366	16.2368	https://www.genecards.org/cgi-bin/carddisp.pl?gene=CST6
HOXA13	Homeobox A13	Protein Coding	P31271	53	GC07M028178	16.2307	https://www.genecards.org/cgi-bin/carddisp.pl?gene=HOXA13
MIR615	MicroRNA 615	RNA Gene		29	GC12P054033	16.2299	https://www.genecards.org/cgi-bin/carddisp.pl?gene=MIR615
MIR129-2	MicroRNA 129-2	RNA Gene		28	GC11P044161	16.2245	https://www.genecards.org/cgi-bin/carddisp.pl?gene=MIR129-2
CIP2A	Cellular Inhibitor Of PP2A	Protein Coding	Q8TCG1	49	GC03M108613	16.2028	https://www.genecards.org/cgi-bin/carddisp.pl?gene=CIP2A
LGALS4	Galectin 4	Protein Coding	P56470	52	GC19M104947	16.2019	https://www.genecards.org/cgi-bin/carddisp.pl?gene=LGALS4
MTAP	Methylthioadenosine Phosphorylase	Protein Coding	Q13126	62	GC09P021925	16.2008	https://www.genecards.org/cgi-bin/carddisp.pl?gene=MTAP
EEF2	Eukaryotic Translation Elongation Factor 2	Protein Coding	P13639	61	GC19M003976	16.1934	https://www.genecards.org/cgi-bin/carddisp.pl?gene=EEF2
NR0B1	Nuclear Receptor Subfamily 0 Group B Member 1	Protein Coding	P51843	59	GC0XM030304	16.1903	https://www.genecards.org/cgi-bin/carddisp.pl?gene=NR0B1
[truncated: 16,390 more rows]
