# Supplementary material for: Exploring chamazulene as a novel therapeutic agent for breast cancer in silico and in vitro: apoptosis induction, cell cycle regulation, and antimetastatic effects
Source: Front Pharmacol. 2025 Oct 3;16:1680615. doi: 10.3389/fphar.2025.1680615 (PMC12531213; doi:10.3389/fphar.2025.1680615)
Supplement: Supplementary file 2 [file Table1.xlsx]

## Sheet: Sheet1
Chamazulene Targets from SuperPred Database
Target Name	ChEMBL-ID	UniProt ID	PDB Visualization	TTD ID	Probability	Model accuracy
Cathepsin D	CHEMBL2581	P07339	4OD9	T67102	0.9778	0.9895
Proteasome Macropain subunit	CHEMBL3492	P49721	5LE5	Not Available	0.9458	0.9024
G-protein coupled bile acid receptor 1	CHEMBL5409	Q8TDU6	7CFM	T86273	0.8984	0.9365
Pregnane X receptor	CHEMBL3401	O75469	6TFI	T82702	0.8712	0.9473
Monoamine oxidase B	CHEMBL2039	P27338	1S3E	Not Available	0.8682	0.9251
Dipeptidyl peptidase IX	CHEMBL4793	Q86TI2	6EOR	Not Available	0.8673	0.9695
Tyrosine-protein kinase YES	CHEMBL2073	P07947	2HDA	Not Available	0.8553	0.8314
Kruppel-like factor 5	CHEMBL1293249	Q13887	Not Available	Not Available	0.8544	0.8633
Nuclear factor NF-kappa-B p105 subunit	CHEMBL3251	P19838	1SVC	Not Available	0.85	0.9609
Aminopeptidase N	CHEMBL1907	P15144	4FYT	T67272	0.8365	0.9331
Nuclear factor erythroid 2-related factor 2	CHEMBL1075094	Q16236	2FLU	Not Available	0.8151	0.96
IgG receptor FcRn large subunit p51	CHEMBL5966	P55899	6FGB	Not Available	0.8141	0.9093
Beta-glucuronidase	CHEMBL2728	P08236	3HN3	T96413	0.7989	0.7768
Proteasome component C5	CHEMBL4208	P20618	6KWY	Not Available	0.7982	0.9
Monoamine oxidase A	CHEMBL1951	P21397	2Z5Y	Not Available	0.7903	0.9149
Platelet-derived growth factor receptor beta	CHEMBL1913	P09619	3MJG	T59102	0.7888	0.957
Bloom syndrome protein	CHEMBL1293237	P54132	4O3M	Not Available	0.7757	0.7006
Peroxisome proliferator-activated receptor alpha	CHEMBL239	Q07869	6KAX	T86591	0.7683	0.9075
Dual specificity protein phosphatase 3	CHEMBL2635	P51452	3F81	Not Available	0.7633	0.94
Glycine transporter 2	CHEMBL3060	Q9Y345	Not Available	Not Available	0.7606	0.9917
Transcription intermediary factor 1-alpha	CHEMBL3108638	O15164	4YBM	Not Available	0.7593	0.9556
Epithelial discoidin domain-containing receptor 1	CHEMBL5319	Q08345	6BRJ	Not Available	0.755	0.903
Glutathione S-transferase Pi	CHEMBL3902	P09211	5J41	T21669	0.7467	0.9381
Sodium channel protein type III alpha subunit	CHEMBL5163	Q9NY46	Not Available	T76937	0.7459	0.969
Dual specificity phosphatase Cdc25C	CHEMBL2378	P30307	3OP3	Not Available	0.7413	0.9667
NT-3 growth factor receptor	CHEMBL5608	Q16288	6KZD	Not Available	0.7405	0.9589
Dipeptidyl peptidase VIII	CHEMBL4657	Q6V1X1	6EOP	Not Available	0.7328	0.9721
Neprilysin	CHEMBL1944	P08473	6SUK	T05409	0.7279	0.9263
Glucose transporter	CHEMBL2535	P11166	6THA	Not Available	0.7264	0.9875
Geranylgeranyl pyrophosphate synthetase	CHEMBL4769	O95749	6R4V	Not Available	0.7198	0.9208
Glycine receptor subunit alpha-1	CHEMBL5845	P23415	4X5T	T50269	0.718	0.9071
Dihydroorotate dehydrogenase	CHEMBL1966	Q02127	6FMD	T99009	0.7127	0.9609
Nitric-oxide synthase, brain	CHEMBL3568	P29475	6CIC	T16117	0.6925	0.9546
dCTP pyrophosphatase 1	CHEMBL3769292	Q9H773	Not Available	Not Available	0.6894	0.944
Cathepsin B	CHEMBL4072	P07858	3PBH	T61746	0.689	0.9367
Methionine aminopeptidase 2	CHEMBL3922	P50579	1B6A	T75596	0.689	0.9728
Discoidin domain-containing receptor 2	CHEMBL5122	Q16832	6FER	Not Available	0.6857	0.9273
Nitric oxide synthase, inducible	CHEMBL4481	P35228	3E7G	T02703	0.6847	0.948
GABA-A receptor; alpha-1/beta-2/gamma-2	CHEMBL2095172	P14867	6X3T	T51487	0.6818	0.9267
MAP kinase p38 alpha	CHEMBL260	Q16539	2FST	Not Available	0.6778	0.9778
Multidrug resistance-associated protein 1	CHEMBL3004	P33527	4C3Z	T11288	0.677	0.9637
Nuclear receptor ROR-beta	CHEMBL3091268	Q92753	Not Available	Not Available	0.6738	0.955
Kinesin-like protein 1	CHEMBL4581	P52732	6TIW	T28484	0.6689	0.9318
Toll-like receptor 8	CHEMBL5805	Q9NR97	3WN4	T48703	0.6689	0.9625
Tyrosine-protein kinase FRK	CHEMBL4223	P42685	Not Available	Not Available	0.6679	0.7125
Kelch-like ECH-associated protein 1	CHEMBL2069156	Q14145	6WCQ	Not Available	0.6566	0.8238
Excitatory amino acid transporter 3	CHEMBL2721	P43005	6X2L	Not Available	0.6538	0.935
Carnitine O-palmitoyltransferase 1, muscle isoform	CHEMBL2216739	Q92523	Not Available	T75888	0.6521	0.8833
Peptidyl-prolyl cis-trans isomerase NIMA-interacting 1	CHEMBL2288	Q13526	1PIN	T16308	0.6519	0.9171
Protein-tyrosine phosphatase 1B	CHEMBL335	P18031	5QGF	Not Available	0.6491	0.9517
WD repeat-containing protein 5	CHEMBL1075317	P61964	2GNQ	Not Available	0.6478	0.9633
MAP kinase p38 beta	CHEMBL3961	Q15759	3GP0	Not Available	0.6475	0.9475
Plasma kallikrein	CHEMBL2000	P03952	6I44	T82739	0.636	0.9392
Acyl-CoA desaturase	CHEMBL5555	O00767	4ZYO	T10897	0.6349	0.975
Nitric-oxide synthase, endothelial	CHEMBL4803	P29474	4D1P	T06046	0.6338	0.86
Lysine-specific demethylase 4A	CHEMBL5896	O75164	6G5X	Not Available	0.6331	0.9909
Ribosomal protein S6 kinase alpha 5	CHEMBL4237	O75582	1VZO	Not Available	0.6315	0.91
HERG	CHEMBL240	Q12809	5VA1	T20251	0.631	0.8976
Tyrosine-protein kinase Lyn	CHEMBL3905	P07948	5XY1	Not Available	0.6303	0.7553
Histone deacetylase 9	CHEMBL4145	Q9UKV0	Not Available	Not Available	0.6295	0.8549
Tyrosine-protein kinase FGR	CHEMBL4454	P09769	Not Available	Not Available	0.6289	0.77
Serotonin 2c (5-HT2c) receptor	CHEMBL225	P28335	6BQH	T83813	0.626	0.8962
Glycine transporter 1	CHEMBL2337	P48067	6ZBV	T69685	0.6226	0.9545
Egl nine homolog 1	CHEMBL5697	Q9GZT9	4BQY	Not Available	0.6194	0.934
Endoplasmic reticulum aminopeptidase 1	CHEMBL5939	Q9NZ08	6Q4R	Not Available	0.6172	1
Dual specificity phosphatase Cdc25B	CHEMBL4804	P30305	1QB0	Not Available	0.6168	0.795
Phosphodiesterase 11A	CHEMBL2717	Q9HCR9	Not Available	Not Available	0.6163	0.85
Bromodomain-containing protein 2	CHEMBL1293289	P25440	6DDI	T86399	0.6148	0.8619
Kallikrein 1	CHEMBL2319	P06870	1SPJ	T40000	0.6146	0.9095
Serotonin 7 (5-HT7) receptor	CHEMBL3155	P34969	Not Available	T79062	0.6085	0.9071
Formyl peptide receptor 1	CHEMBL3359	P21462	Not Available	T87831	0.6038	0.9356
Ghrelin receptor	CHEMBL4616	Q92847	6KO5	T59604	0.6013	0.92
Bromodomain testis-specific protein	CHEMBL1795185	Q58F21	7L99	T90985	0.6004	0.8976
TRAF2- and NCK-interacting kinase	CHEMBL4527	Q9UKE5	2X7F	Not Available	0.5977	0.7
Excitatory amino acid transporter 1	CHEMBL3085	P43003	5LM4	Not Available	0.5952	0.9467
DNA topoisomerase I	CHEMBL1781	P11387	1K4T	T09826	0.5848	0.97
Serine/threonine-protein kinase B-raf	CHEMBL5145	P15056	6UAN	T99089	0.584	0.979
Sodium/hydrogen exchanger 1	CHEMBL2781	P19634	7DSX	T82028	0.5774	0.9024
Glutamate NMDA receptor; GRIN1/GRIN2B	CHEMBL1907603	Q05586	5EWM	Not Available	0.5757	0.9589
ADAM10	CHEMBL5028	O14672	6BE6	T31902	0.5755	0.975
Glutaminase kidney isoform, mitochondrial	CHEMBL2146302	O94925	3UO9	T86734	0.5748	1
Cysteine protease ATG4B	CHEMBL1741221	Q9Y4P1	2CY7	Not Available	0.5734	0.875
DNA topoisomerase II alpha	CHEMBL1806	P11388	6ZY5	T17048	0.5707	0.89
C-X-C chemokine receptor type 4	CHEMBL2107	P61073	3ODU	T96079	0.5696	0.931
Neuronal acetylcholine receptor; alpha3/beta4	CHEMBL1907594	P30926	6PV7	T73724	0.569	0.9723
Phospholipase A2 group IIA	CHEMBL3474	P14555	3U8I	Not Available	0.5685	0.9405
Glutamate receptor ionotropic, AMPA 2	CHEMBL4016	P42262	2WJW	T42392	0.5679	0.8692
C5a anaphylatoxin chemotactic receptor	CHEMBL2373	P21730	6C1R	T15439	0.5655	0.9262
Protein kinase C delta	CHEMBL2996	Q05655	1YRK	T44861	0.5654	0.9779
Growth factor receptor-bound protein 2	CHEMBL3663	P62993	1GRI	Not Available	0.5634	0.9
Tyrosine-protein kinase FYN	CHEMBL1841	P06241	2DQ7	T17980	0.5626	0.8129
15-hydroxyprostaglandin dehydrogenase [NAD+]	CHEMBL1293255	P15428	2GDZ	Not Available	0.5611	0.8357
Dual-specificity tyrosine-phosphorylation regulated kinase 1A	CHEMBL2292	Q13627	6S14	T92803	0.5573	0.9324
Coagulation factor XIII	CHEMBL4530	P00488	4KTY	Not Available	0.5564	0.96
DNA-(apurinic or apyrimidinic site) lyase	CHEMBL5619	P27695	6BOW	T13348	0.5564	0.9111
Metabotropic glutamate receptor 5	CHEMBL3227	P41594	6N4X	Not Available	0.5562	0.9642
Lysosomal Pro-X carboxypeptidase	CHEMBL2335	P42785	3N2Z	Not Available	0.5559	1
L-lactate dehydrogenase A chain	CHEMBL4835	P00338	5W8J	Not Available	0.5533	0.9534
Sphingosine 1-phosphate receptor Edg-6	CHEMBL3230	O95977	Not Available	Not Available	0.5532	0.9401
Cyclooxygenase-1	CHEMBL221	P23219	6Y3C	Not Available	0.5518	0.9017
TGF-beta receptor type I	CHEMBL4439	P36897	1PY5	T53389	0.5463	0.9816
Excitatory amino acid transporter 2	CHEMBL4973	P43004	Not Available	Not Available	0.5451	0.9875
Eukaryotic translation initiation factor 2-alpha kinase 1	CHEMBL6029	Q9BQI3	Not Available	Not Available	0.5439	0.8867
Histone deacetylase 4	CHEMBL3524	P56524	2VQM	T63816	0.5432	0.9297
Tyrosine-protein kinase receptor TYRO3	CHEMBL5314	Q06418	1RHF	Not Available	0.5416	0.96
Histone-arginine methyltransferase CARM1	CHEMBL5406	Q86X55	6DVR	T12837	0.541	0.9433
Adenosine A2b receptor	CHEMBL255	P29275	Not Available	T86679	0.5405	0.9859
Neuronal acetylcholine receptor; alpha4/beta4	CHEMBL1907591	P30926	6UR8	T70967	0.5354	1
Voltage-gated potassium channel subunit Kv1.5	CHEMBL4306	P22460	Not Available	T17569	0.5307	0.9403
Fatty acid synthase	CHEMBL4158	P49327	3HHD	T16514	0.5291	0.825
Ephrin type-B receptor 4	CHEMBL5147	P54760	6FNK	T49507	0.5289	0.9725
Misshapen-like kinase 1	CHEMBL5518	Q8N4C8	Not Available	Not Available	0.5287	0.74
Endoplasmic reticulum-associated amyloid beta-peptide-binding protein	CHEMBL4159	Q99714	2O23	Not Available	0.5283	0.7016
Urokinase-type plasminogen activator	CHEMBL3286	P00749	1GJ7	T17758	0.5267	0.9788
T-cell protein-tyrosine phosphatase	CHEMBL3807	P17706	1L8K	Not Available	0.5263	0.93
Integrin alpha-4/beta-1	CHEMBL1907599	P05556	3V4V	T97587	0.5261	0.9286
Inhibitor of nuclear factor kappa B kinase alpha subunit	CHEMBL3476	O15111	5EBZ	Not Available	0.5243	0.9583
Activin receptor type-1	CHEMBL5903	Q04771	6I1S	Not Available	0.5241	0.8993
Aurora kinase B/Inner centromere protein	CHEMBL3430907	Q96GD4	6YIH	T46781	0.5235	0.975
Histamine H3 receptor	CHEMBL264	Q9Y5N1	Not Available	Not Available	0.5233	0.9143
Ribosomal protein S6 kinase alpha 1	CHEMBL2553	Q15418	2Z7Q	Not Available	0.5217	0.8511
Cysteinyl leukotriene receptor 2	CHEMBL4330	Q9NS75	Not Available	T74238	0.519	0.98
Nuclear receptor subfamily 4 group A member 1	CHEMBL1293229	P22736	4RZF	Not Available	0.5179	0.78
Protein-tyrosine phosphatase 2C	CHEMBL3864	Q06124	5EHR	T13057	0.5145	0.9442
Sphingosine 1-phosphate receptor Edg-8	CHEMBL2274	Q9H228	Not Available	T50089	0.5123	1
LSD1/CoREST complex	CHEMBL3137262	O60341	5L3D	Not Available	0.5119	0.9709
Peroxisome proliferator-activated receptor delta	CHEMBL3979	Q03181	5U3Q	T36557	0.5106	0.9395
Mineralocorticoid receptor	CHEMBL1994	P08235	4PF3	Not Available	0.5097	1
Cyclin-dependent kinase 5/CDK5 activator 1	CHEMBL1907600	Q00535	1UNL	T20973	0.5089	0.9303
NADPH oxidase 1	CHEMBL1287628	Q9Y5S8	Not Available	Not Available	0.5068	0.9548
Cytochrome P450 2A6	CHEMBL5282	P11509	2FDV	T06455	0.5066	0.7178
Tyrosine-protein kinase TEC	CHEMBL4246	P42680	Not Available	Not Available	0.5058	0.8205
Carbonic anhydrase III	CHEMBL2885	P07451	3UYQ	Not Available	0.5029	0.8745
